# Supplementary material for: Decisive Effects of Life Stage on the Gut Microbiota Discrepancy Between Two Wild Populations of Hibernating Asiatic Toads (Bufo gargarizans)
Source: Front Microbiol. 2021 Aug 3;12:665849. doi: 10.3389/fmicb.2021.665849 (PMC8369469; doi:10.3389/fmicb.2021.665849)
Supplement: Supplementary file 1 [file Data_Sheet_1.zip]

Archive with 13 entries (12 files):
- Supplementary Material/
- Supplementary Material/genetic_divergence.zip
- Supplementary Material/raw_otu_table.tsv
- Supplementary Material/Supplementary Figure 1.PDF
- Supplementary Material/Supplementary Figure 2.PDF
- Supplementary Material/Supplementary Figure 3.PDF
- Supplementary Material/Supplementary Figure 4.PDF
- Supplementary Material/Supplementary Figure 5.PDF
- Supplementary Material/Supplementary Figure 6.PDF
- Supplementary Material/Supplementary Figure 7.PDF
- Supplementary Material/Supplementary Figure 8.PDF
- Supplementary Material/Supplementary Tables and Figure Captions.docx
- Supplementary Material/taxonomy_assignment.tsv
