# Supplementary material for: Decisive Effects of Life Stage on the Gut Microbiota Discrepancy Between Two Wild Populations of Hibernating Asiatic Toads (Bufo gargarizans)
Source: Front Microbiol. 2021 Aug 3;12:665849. doi: 10.3389/fmicb.2021.665849 (PMC8369469; doi:10.3389/fmicb.2021.665849)
Supplement: Supplementary file 1 [file Data_Sheet_1.zip › Supplementary Material/raw_otu_table.tsv]

Observation Ids	11S	12S	13S	15S	19S	20S	21S	22S	23S	24S	26S	30S	32S	34S	36S	3S	40S	43S	44S	45S	4S	5S	6S	8S	9S
OTU1	4821	4643	10280	5756	8398	3489	5660	4447	3735	5215	7667	5715	5398	6752	6550	11010	3028	1355	1825	49	5055	11179	6082	10008	6823
OTU10	0	0	0	0	0	0	0	2	0	0	0	494	0	628	51	0	124	0	1973	0	0	0	0	5	0
OTU100	1	0	0	0	0	1	0	0	0	0	0	0	1	2	0	2	2	0	0	0	0	1	0	1	1
OTU101	0	0	0	0	0	0	0	0	0	6	0	17	0	3	0	0	0	0	0	0	0	0	0	23	1
OTU102	0	0	0	0	0	0	0	1	0	4	0	5	0	1	0	0	0	2	2	0	0	0	0	6	0
OTU103	1	1	4	0	1	1	4	0	0	0	0	3	0	0	18	0	1	1	0	0	0	1	0	3	3
OTU104	0	2	1	0	0	0	0	1	1	0	0	2	1	1	5	0	8	0	31	0	0	0	0	6	0
OTU105	0	1	0	0	0	0	0	0	0	0	0	1	0	1	2	0	2	0	18	0	0	0	0	0	0
OTU106	0	1	0	0	3	0	0	0	0	0	0	1	2	2	0	1	2	0	3	0	1	0	0	6	1
OTU107	0	0	1	0	1	1	2	1	1	1	1	0	0	1	0	0	1	0	4	1	2	0	3	1	0
OTU108	0	0	5	0	0	4	0	0	6	1	0	1	1	0	0	0	0	0	8	0	5	1	2	1	0
OTU109	2	0	7	0	0	0	0	0	0	0	0	4	1	6	2	0	0	4	0	0	2	0	0	0	0
OTU11	1	0	0	0	0	1	0	0	1	0	0	12	0	0	216	2	49	893	2	0	1	0	9	0	0
OTU110	0	0	0	0	0	0	0	0	0	0	2	0	0	0	0	0	0	179	0	0	1	0	0	0	0
OTU111	1	0	0	0	0	1	0	0	1	0	1	1	0	1	3	2	0	0	6	0	4	0	1	3	2
OTU112	0	0	11	0	0	0	1	0	1	0	0	0	0	0	0	0	1	0	8	0	0	1	0	6	0
OTU113	0	0	0	0	0	71	0	0	2	0	1	2	0	40	0	0	0	0	0	58	0	0	0	0	0
OTU114	0	0	0	0	0	0	0	0	2	0	0	1	0	0	0	0	0	0	4	0	0	0	0	22	0
OTU115	12	9	19	19	1	0	0	0	0	0	0	0	0	0	0	27	0	0	0	3	26	13	8	25	20
OTU116	0	0	0	0	0	0	0	0	0	0	0	0	0	0	35	0	75	0	2	0	0	0	0	0	0
OTU117	0	0	0	0	0	0	0	5	0	9	0	19	0	4	0	0	0	0	9	1	0	0	0	69	0
OTU118	0	0	0	0	0	0	0	0	0	0	0	13	0	0	77	0	19	0	12	0	0	0	3	0	0
OTU119	0	1	0	0	0	0	0	0	0	7	0	17	0	8	1	0	3	1	23	0	0	0	0	51	2
OTU12	2	3	6	0	2	1	4	1	0	0	2	192	2	479	13	0	25	1	904	0	1	1	0	5	0
OTU120	0	0	1	0	0	0	0	1	0	0	0	3	6	0	29	0	29	0	4	0	0	1	1	0	1
OTU121	0	0	1	0	0	0	0	0	0	0	0	0	0	0	2	0	49	0	78	1	1	0	0	0	0
OTU122	8	5	34	0	2	5	2	9	0	0	4	4	0	22	2	0	8	0	7	0	0	0	0	1	0
OTU123	0	0	0	0	0	0	0	0	0	0	17	0	0	0	3	0	7	0	0	0	0	0	0	0	0
OTU124	0	0	0	0	0	0	0	0	0	0	0	0	0	14	0	0	0	0	7	0	0	0	0	29	0
OTU125	0	0	0	0	0	0	0	0	0	0	0	0	0	0	1	0	0	0	39	0	0	0	0	0	0
OTU126	0	2	1	0	0	0	0	1	1	5	0	1	3	0	0	0	1	1	1	2	3	1	3	13	3
OTU127	0	0	0	0	0	0	0	0	0	0	0	0	0	0	0	0	0	0	21	29	0	0	0	0	0
OTU128	0	0	7	0	0	0	1	1	0	0	0	7	6	19	9	0	7	0	8	0	0	0	1	1	0
OTU129	0	0	0	0	0	0	0	0	0	0	0	1	7	9	7	0	39	0	19	0	0	0	0	0	0
OTU13	0	0	0	1	0	3	0	1	0	0	0	123	2	2	438	4	127	262	42	1	0	2	48	0	1
OTU130	0	0	0	0	0	0	0	2	0	0	0	0	0	4	0	0	0	0	6	0	0	0	0	66	0
OTU131	1	16	0	0	0	0	0	0	0	0	0	0	0	1	6	1	3	0	2	0	12	0	0	0	0
OTU132	0	0	0	0	0	26	1	0	23	0	0	0	0	2	0	0	0	0	0	0	0	0	0	0	0
OTU133	0	0	0	0	0	0	0	0	0	0	0	0	0	0	0	0	0	0	4	54	0	0	0	0	0
OTU134	2	0	0	3	0	0	0	0	0	0	0	0	0	0	0	1	0	0	0	0	0	0	0	4	8
OTU135	0	0	0	0	0	0	0	0	0	0	0	18	0	0	28	0	4	0	0	0	0	0	8	0	0
OTU136	0	0	0	0	0	0	0	0	0	0	0	1	0	8	0	0	0	0	0	0	0	0	0	50	0
OTU137	0	0	0	0	0	0	0	0	0	0	0	0	0	0	16	0	6	0	6	4	0	0	1	0	0
OTU138	0	0	0	0	1	0	0	0	0	0	0	0	0	0	0	1	0	0	6	0	3	0	1	25	0
OTU139	0	0	0	0	0	0	0	0	0	0	0	5	0	3	0	0	0	0	18	0	0	0	0	88	0
OTU14	0	0	0	0	0	0	0	0	0	0	0	0	0	0	10	0	0	801	0	0	0	0	0	0	0
OTU140	0	0	1	4	0	0	1	0	0	0	0	0	2	0	0	1	0	0	0	0	0	0	2	1	9
OTU141	26	0	0	0	0	0	0	0	0	0	0	0	1	0	0	1	0	0	2	0	0	0	0	0	0
OTU142	0	0	0	0	0	0	0	3	0	0	0	10	0	0	0	0	0	0	0	0	0	0	0	14	0
OTU143	0	0	0	0	0	0	0	0	0	0	0	15	0	4	0	0	0	0	0	0	0	0	0	0	0
OTU144	0	0	0	0	0	0	0	0	0	0	0	0	0	1	5	0	20	0	1	0	0	0	0	0	0
OTU145	0	0	0	0	0	0	0	0	25	0	0	0	0	3	0	0	0	2	6	7	0	0	0	0	0
OTU146	0	0	0	0	0	0	0	0	0	2	0	0	0	0	0	0	0	0	166	3	0	0	0	0	0
OTU147	0	2	1	0	0	0	0	0	2	0	0	0	0	0	0	0	0	0	0	1	6	0	2	3	2
OTU148	0	0	0	0	0	0	0	0	0	0	0	0	0	0	5	0	15	0	0	0	0	0	0	0	0
OTU149	0	0	0	1	0	0	0	0	0	0	0	0	1	0	0	3	5	0	4	1	1	0	0	3	0
OTU15	8	2	19	0	4	1	3	3	4	1	7	5	28	6	296	9	338	1	16	2	14	13	3	2	12
OTU150	0	0	0	0	0	0	0	0	0	0	1	0	0	0	2	0	0	0	32	4	0	0	0	0	0
OTU151	0	0	0	0	0	0	0	0	0	0	0	3	0	0	0	0	0	0	4	0	0	0	0	9	0
OTU152	0	0	1	0	0	0	0	0	0	1	0	0	0	0	1	3	2	0	0	0	1	1	5	2	1
OTU153	0	0	0	0	0	0	0	0	0	0	0	0	0	0	0	0	0	0	7	0	0	0	0	11	0
OTU154	4	3	4	0	0	0	1	0	0	0	0	0	0	0	0	0	0	0	0	0	0	0	0	0	0
OTU155	1	0	3	1	0	0	0	0	0	0	0	0	1	0	7	0	9	0	0	0	1	0	0	1	0
OTU156	4	4	9	3	9	6	5	1	5	1	8	0	0	0	0	6	0	3	2	2	2	5	1	3	5
OTU157	0	0	0	1	3	0	1	2	0	1	3	0	1	2	0	0	0	0	0	0	1	1	1	2	3
OTU158	0	0	0	0	0	0	0	0	1	0	0	2	0	2	0	0	0	0	2	0	0	0	0	6	0
OTU159	0	0	0	0	0	0	0	0	0	0	0	0	0	5	0	0	0	0	5	0	0	0	0	26	0
OTU16	0	0	0	0	0	0	0	0	0	0	0	129	0	0	553	2	76	0	7	5	0	0	27	0	0
OTU160	0	1	2	1	0	0	0	0	0	0	1	0	1	4	0	0	1	0	1	0	0	0	1	2	2
OTU161	0	0	0	1	0	0	0	0	0	0	0	0	0	0	9	0	5	0	0	0	0	0	0	0	0
OTU162	0	0	0	0	0	0	0	3	0	0	0	0	0	2	0	0	3	0	6	0	0	0	1	0	0
OTU163	0	0	0	0	0	0	0	0	0	0	0	0	0	0	0	0	0	0	1	0	0	0	0	13	0
OTU164	0	0	0	0	0	0	0	0	0	0	0	5	0	2	0	0	0	0	2	0	0	0	0	6	0
OTU165	0	2	1	0	0	1	3	1	1	1	1	0	0	7	1	1	1	0	1	0	0	0	1	3	1
OTU166	0	0	5	0	0	0	0	0	0	0	1	4	2	4	3	0	0	0	1	0	0	0	0	0	0
OTU167	2	0	0	1	1	2	0	0	0	1	0	2	0	1	0	0	3	0	1	0	0	0	0	1	0
OTU168	2	0	0	0	0	2	1	0	2	3	0	0	0	3	0	1	3	0	1	0	2	0	0	0	3
OTU169	0	0	0	0	0	0	0	0	0	0	0	53	0	0	0	0	1	0	2	0	0	0	0	0	0
OTU17	0	3	1	0	0	0	0	4	10	206	0	62	213	15	107	0	6	594	64	4	0	0	0	207	0
OTU170	0	0	0	0	0	0	0	0	0	0	0	2	1	0	0	0	0	1	0	0	0	0	0	2	5
OTU171	0	0	1	0	0	0	0	0	0	0	0	0	0	40	1	1	2	0	1	0	0	0	0	0	0
OTU172	0	0	0	0	0	0	0	0	0	0	0	0	1	4	0	0	0	0	4	0	0	0	0	0	0
OTU173	0	0	0	0	0	0	0	0	0	0	0	0	0	11	0	0	0	0	0	8	0	31	0	0	0
OTU174	0	0	0	0	0	0	1	0	0	0	0	0	0	0	6	0	0	3	0	0	0	0	0	0	0
OTU175	0	0	1	0	0	0	0	0	0	0	0	0	16	0	4	0	7	0	0	0	0	0	0	3	0
OTU176	0	0	0	0	0	0	0	0	0	0	0	4	0	0	4	0	8	0	0	0	0	0	1	1	0
OTU177	3	0	3	1	0	0	0	0	0	0	0	0	0	0	7	2	10	0	0	0	0	0	0	0	0
OTU178	0	0	0	0	0	0	0	0	0	2	0	1	0	0	0	0	3	0	1	1	1	0	0	2	0
OTU179	0	0	0	0	0	0	0	0	0	0	0	25	0	0	1	0	5	0	0	0	0	0	0	0	0
OTU18	0	0	0	0	0	2	0	0	0	0	0	0	0	0	70	0	9	1279	0	0	1	0	1	0	0
OTU180	0	0	0	0	0	0	0	0	0	0	0	0	0	0	0	0	0	0	35	0	0	0	0	0	0
OTU181	2	1	0	0	0	0	0	0	0	0	0	0	0	3	0	0	0	0	10	0	0	0	0	0	0
OTU182	0	0	1	0	0	0	0	0	0	0	0	1	1	8	0	0	2	0	16	0	0	1	0	0	0
OTU183	0	0	0	0	0	0	0	0	0	0	0	1	0	0	1	0	0	0	0	0	1	0	1	5	0
OTU184	0	2	0	0	1	0	1	0	0	1	0	0	0	0	1	4	0	0	4	1	1	1	0	5	1
OTU185	0	0	0	0	0	0	0	1	0	5	0	0	0	0	1	0	0	0	0	0	0	0	0	233	0
OTU186	1	1	0	1	0	0	0	0	0	3	0	1	1	1	0	1	1	0	3	0	1	0	0	5	0
OTU187	0	0	0	0	0	0	0	0	1	0	0	1	0	0	0	0	0	0	1	0	0	0	0	10	0
OTU188	0	0	0	0	0	0	0	0	0	0	0	13	0	2	0	0	0	0	2	0	0	0	0	56	0
OTU189	3	0	0	0	0	0	0	0	0	0	0	0	0	0	0	0	0	0	0	0	0	0	0	5	0
OTU19	2	1	0	2	3	0	1	0	0	1	0	13	8	1	265	4	377	6	9	1	3	4	2	0	0
OTU190	4	0	2	0	0	0	0	0	0	0	0	0	0	0	0	0	0	0	0	0	0	0	0	13	0
OTU191	1	0	0	0	2	0	0	0	0	0	0	0	0	2	0	0	0	0	0	0	0	0	0	0	1
OTU192	0	2	0	0	0	0	0	0	2	0	0	0	0	0	0	0	0	0	1	0	0	0	1	0	0
OTU193	1	1	0	0	0	0	0	0	1	0	0	3	0	0	0	0	1	0	1	0	0	0	0	2	0
OTU194	0	1	0	0	0	0	0	0	0	0	1	0	0	1	0	0	0	0	1	0	0	0	0	0	0
OTU195	0	1	1	0	1	0	0	0	0	1	1	0	0	2	4	0	5	0	6	0	0	1	0	0	0
OTU196	1	1	1	0	1	0	1	1	0	0	0	0	0	1	0	0	0	0	0	0	0	0	0	0	2
OTU197	0	0	0	0	1	0	1	0	1	1	0	0	3	1	1	0	0	0	1	1	0	2	0	0	1
OTU198	0	0	0	1	0	1	0	2	0	1	0	1	1	2	0	0	0	0	2	0	1	1	0	0	2
OTU199	0	0	0	0	0	0	0	0	0	1	0	7	0	0	0	0	0	0	17	0	0	0	0	6	0
OTU2	2407	2688	5960	2875	4419	1622	3040	2344	1699	2504	5666	2839	3595	5197	3581	5564	8972	590	10548	3593	2588	5431	3275	5019	3404
OTU20	1	10	0	0	1	1	0	1	1	0	0	13	2	0	696	2	79	204	0	0	1	3	45	4	2
OTU200	0	0	0	0	0	0	0	0	0	2	0	7	0	0	0	0	1	0	0	0	0	0	0	2	0
OTU201	0	0	0	0	0	0	0	1	0	0	0	1	0	0	0	2	1	0	9	0	0	1	0	1	3
OTU202	0	0	0	0	0	0	1	0	0	1	0	0	0	5	0	2	0	0	3	0	0	0	0	0	0
OTU203	0	0	0	0	0	0	0	0	0	0	0	4	0	3	0	0	0	0	13	0	0	0	0	31	0
OTU204	0	1	1	1	0	0	0	0	0	0	0	0	0	3	0	0	1	0	3	0	0	0	0	1	1
OTU205	0	0	0	0	0	0	0	0	0	0	0	0	1	0	7	0	6	0	0	0	0	0	0	0	0
OTU206	0	0	0	0	0	0	0	0	0	0	0	0	0	0	4	0	1	2	0	0	0	0	0	0	0
OTU207	0	0	0	0	0	0	3	0	0	1	0	2	0	2	1	2	1	0	5	1	0	1	1	3	2
OTU208	0	0	0	0	0	0	0	0	0	0	0	22	0	71	3	0	0	0	81	0	0	0	0	0	0
OTU209	0	0	0	0	0	0	0	2	2	33	0	35	0	9	0	0	0	0	13	0	0	0	0	46	0
OTU21	0	0	0	0	0	0	0	30	4	92	0	4	1	45	1	0	0	1	195	3	0	0	0	532	0
OTU210	0	0	0	0	0	0	0	0	0	0	0	0	0	0	0	0	0	0	7	0	0	0	0	20	0
OTU211	1	0	0	0	0	0	0	0	1	0	0	0	0	0	0	0	1	0	1	0	1	0	1	1	1
OTU212	1	0	2	0	0	3	2	0	4	7	0	4	3	8	1	1	4	0	10	0	4	3	2	30	11
OTU213	0	0	0	0	0	0	0	1	0	1	0	23	0	9	1	0	0	0	7	0	0	0	0	106	0
OTU214	0	0	0	1	0	2	0	0	0	0	0	0	0	9	0	0	2	0	0	0	0	0	0	62	0
OTU215	0	0	0	0	0	0	0	0	0	0	0	0	0	0	0	0	0	1	11	153	0	0	0	0	0
OTU216	0	0	0	0	0	0	0	0	0	0	0	0	0	0	5	0	34	0	0	0	3	0	0	0	0
OTU217	0	0	0	0	0	0	0	1	0	0	0	23	0	1	0	0	0	0	2	1	0	0	0	42	0
OTU218	0	0	0	0	0	0	0	4	0	0	0	5	0	0	0	0	0	0	1	0	0	0	0	38	0
OTU219	0	0	0	0	0	0	0	0	0	0	0	7	2	0	25	1	31	2	0	0	0	0	3	0	1
OTU22	0	0	1	0	0	0	0	0	0	0	0	0	0	822	0	0	0	0	0	0	5	130	0	0	0
OTU220	1	0	1	0	1	0	3	2	0	2	0	13	2	0	21	1	29	1	1	2	0	0	2	0	1
OTU221	2	0	0	1	2	4	2	0	3	1	1	2	0	5	0	5	12	0	6	0	18	0	0	3	3
OTU222	1	0	0	0	4	0	0	0	0	0	2	5	1	14	5	1	10	1	37	0	0	1	0	4	0
OTU223	0	0	0	0	0	0	0	0	0	0	0	0	1	0	15	0	14	0	0	0	0	0	2	0	0
OTU224	0	0	0	0	0	0	0	0	0	0	0	0	0	0	0	0	0	0	0	115	0	0	0	0	0
OTU225	1	0	0	0	0	0	0	0	0	0	0	1	0	0	25	0	6	0	1	0	0	0	1	0	0
OTU226	2	0	1	0	13	0	0	2	0	0	0	1	2	0	0	0	0	0	0	0	0	0	0	4	37
OTU227	1	0	2	0	4	9	0	0	0	0	0	0	0	3	0	6	9	0	10	1	13	0	2	6	5
OTU228	0	0	0	0	0	0	0	0	0	0	0	0	1	24	0	0	0	0	22	7	0	0	0	0	0
OTU229	0	0	0	0	0	0	0	0	0	0	0	0	0	1	0	0	0	0	10	0	0	0	0	21	0
OTU23	5	0	0	0	3	0	1	0	2	0	0	5	14	4	84	10	234	35	764	0	0	2	2	0	0
OTU230	0	0	0	0	0	0	0	0	0	1	0	2	0	3	0	0	0	0	7	0	0	0	0	12	0
OTU231	0	0	0	0	0	0	0	2	0	0	0	8	0	6	0	0	0	0	7	0	0	0	0	8	0
OTU232	0	0	0	0	0	0	0	1	0	0	0	1	0	4	0	0	0	0	15	0	0	0	0	5	0
OTU233	0	0	0	0	0	0	0	0	0	1	0	18	1	1	1	0	0	0	0	0	0	0	0	20	0
OTU234	0	0	0	0	0	0	0	0	0	0	0	0	0	66	0	0	0	0	1	8	0	0	0	0	0
OTU235	0	0	0	0	0	0	0	0	0	0	0	0	0	19	0	0	3	0	12	0	0	0	0	0	0
OTU236	0	0	0	0	0	0	0	0	0	0	0	0	0	0	0	0	0	0	0	0	0	0	0	24	0
OTU237	1	3	0	0	0	0	0	1	13	1	0	3	1	0	3	0	12	2	6	1	0	0	0	0	0
OTU238	1	0	0	0	4	0	0	1	0	0	1	0	1	1	0	1	4	0	3	0	2	1	1	5	3
OTU239	0	0	0	0	0	0	0	0	0	0	0	2	0	0	0	0	0	0	40	0	0	0	0	0	0
OTU24	0	0	0	0	0	0	0	0	0	0	0	0	0	0	12	0	1	538	0	0	0	0	0	0	0
OTU240	0	0	0	0	0	0	0	0	0	0	0	0	0	13	0	0	0	0	0	0	0	0	0	0	0
OTU241	0	0	0	0	0	0	0	0	0	0	0	0	0	0	1	0	0	16	0	0	0	0	0	0	0
OTU242	0	0	0	0	0	0	0	0	0	0	0	0	0	0	0	0	0	0	0	53	0	0	0	0	0
OTU243	0	0	0	0	0	0	0	0	0	0	0	0	0	0	0	0	0	0	0	0	0	0	0	29	0
OTU244	0	0	0	0	0	0	0	0	14	0	0	0	0	0	0	0	0	0	0	0	0	0	0	0	0
OTU245	0	0	0	0	0	0	0	0	0	0	0	12	1	0	5	0	13	0	0	0	0	0	0	0	0
OTU246	0	1	1	0	1	5	2	0	0	0	0	0	0	0	1	1	7	0	0	0	0	0	0	0	0
OTU247	0	0	0	0	0	0	0	0	0	0	0	6	0	0	34	0	4	23	0	0	0	0	0	0	0
OTU248	0	0	0	0	0	0	0	0	0	0	0	0	0	0	0	0	0	41	0	0	0	0	0	0	1
OTU249	0	0	0	0	0	0	0	0	0	0	0	0	0	0	0	0	0	0	0	43	0	0	0	0	0
OTU25	0	0	0	0	0	0	0	2	0	0	0	0	0	0	0	0	0	0	0	949	0	0	0	0	0
OTU250	0	0	0	0	0	0	0	0	0	0	0	0	0	0	0	0	0	0	1	0	0	0	0	19	0
OTU251	0	0	0	0	0	0	0	0	0	0	0	0	0	0	0	0	0	0	0	0	0	0	0	0	39
OTU252	9	5	1	1	0	0	1	0	0	0	0	0	0	0	0	0	0	0	0	0	0	0	0	0	0
OTU253	3	2	14	1	0	0	0	0	0	0	0	0	0	0	0	0	0	0	0	0	0	0	0	0	0
OTU254	0	0	0	1	0	1	0	0	1	0	0	1	2	4	2	0	15	0	7	1	0	1	0	2	0
OTU255	0	0	0	0	24	0	0	0	0	0	0	0	0	0	0	0	0	0	0	0	0	0	0	0	0
OTU256	0	0	0	0	8	0	2	2	3	4	0	0	0	2	1	1	2	0	4	0	2	0	1	0	1
OTU257	0	0	0	0	0	0	0	0	0	7	0	0	0	0	0	0	0	0	0	0	0	0	0	6	0
OTU258	0	0	0	0	0	0	0	0	0	0	0	0	0	0	0	0	0	10	3	0	0	0	0	1	0
OTU259	2	1	0	1	1	0	0	0	0	0	0	1	0	2	4	1	2	0	6	1	1	0	0	1	4
OTU26	0	0	0	0	0	0	0	3	1	2	0	81	1	34	0	0	1	1	123	1	0	0	0	241	0
OTU260	0	0	0	0	0	1	0	0	0	0	0	1	0	0	0	0	0	0	0	0	10	0	0	4	2
OTU261	0	0	0	0	0	0	0	0	0	0	0	0	0	0	0	0	0	0	0	0	0	0	0	11	0
OTU262	4	1	11	0	1	0	0	1	0	0	0	0	0	0	0	0	0	0	0	0	0	0	0	0	0
OTU263	2	1	3	2	0	0	1	0	5	0	1	0	0	3	0	0	0	1	3	0	0	0	1	0	1
OTU264	0	1	0	0	0	1	0	0	1	0	0	0	0	3	0	0	1	0	0	0	1	0	0	0	3
OTU265	4	6	12	1	0	0	2	0	0	0	1	0	0	0	1	0	5	0	4	0	1	0	0	0	0
OTU266	1	0	0	0	0	2	1	2	0	0	0	1	0	0	0	1	0	0	1	1	1	0	0	1	0
OTU267	0	0	0	0	0	0	9	0	0	0	0	0	0	0	0	0	2	0	0	0	0	0	0	0	0
OTU268	0	0	0	0	0	0	0	0	3	0	0	0	0	0	0	0	0	0	40	0	0	0	0	0	0
OTU269	0	0	0	0	0	0	0	0	0	7	0	0	0	3	0	0	0	0	4	0	0	0	0	0	0
OTU27	1	1	2	0	6	1	0	0	1	2	2	0	15	3	161	1	221	4	3	2	4	0	4	0	0
OTU270	0	0	0	0	0	0	0	0	1	1	0	1	30	1	0	0	0	0	0	22	0	0	0	0	0
OTU271	0	0	0	0	0	0	0	0	0	1	0	3	0	0	0	0	0	0	1	0	0	0	0	7	0
OTU272	0	0	0	0	0	0	0	0	0	0	0	1	1	9	2	0	8	0	24	0	0	0	0	0	0
OTU273	0	0	0	0	0	0	0	0	0	0	0	6	0	11	0	0	0	0	25	0	1	0	0	0	0
OTU274	0	0	0	0	0	0	0	0	0	0	0	0	0	2	0	0	0	0	1	0	0	0	0	4	0
OTU275	0	0	0	0	0	0	0	0	0	0	0	0	0	0	10	0	1	0	0	0	0	0	0	0	0
OTU276	0	0	0	0	0	0	0	0	0	0	0	0	0	0	10	0	0	0	0	0	0	0	0	0	0
OTU277	1	0	3	0	2	0	2	0	1	1	0	0	0	0	3	0	0	0	10	0	8	0	0	0	0
OTU278	0	0	0	0	0	0	0	0	0	5	0	0	0	4	0	0	0	0	3	0	0	0	1	9	0
OTU279	2	0	1	0	0	0	0	1	0	0	0	0	0	0	0	1	2	0	0	0	2	3	0	1	1
OTU28	4	5	3	1	1	2	0	1	0	0	0	55	1	0	246	1	83	5	2	0	1	2	19	1	0
OTU280	1	0	0	0	0	0	0	0	1	1	0	0	0	2	2	1	0	0	3	1	0	2	0	0	0
OTU281	1	0	0	0	0	0	0	0	0	0	0	0	0	2	0	0	0	0	1	57	0	0	0	0	0
OTU282	0	1	0	0	0	0	0	0	0	0	0	0	0	0	0	3	0	0	4	0	0	0	0	2	1
OTU283	5	4	13	3	0	0	1	0	1	0	0	0	0	0	0	0	0	0	0	1	0	0	0	0	0
OTU284	0	0	0	1	0	0	0	0	1	1	0	0	0	3	0	0	1	0	0	0	1	0	0	1	0
OTU285	0	0	0	0	0	1	1	1	0	0	0	0	0	1	0	1	0	0	0	0	0	0	1	2	2
OTU286	0	0	0	0	0	0	0	2	1	0	0	1	0	5	0	0	0	0	13	0	0	0	0	0	0
OTU287	0	0	0	0	0	0	0	0	0	0	0	23	0	0	0	0	0	0	0	0	0	0	0	0	0
OTU288	0	0	0	0	0	0	0	0	0	0	0	15	0	0	0	0	1	0	0	0	0	0	0	0	0
OTU289	0	0	0	0	0	0	0	0	0	0	0	49	0	9	0	0	0	0	0	0	0	0	0	0	0
OTU29	6	0	4	2	4	1	1	3	1	0	0	0	9	4	189	0	107	8	1	1	7	11	1	0	12
OTU290	0	0	0	0	0	0	0	0	0	0	0	5	0	0	0	0	0	0	0	0	0	0	0	1	0
OTU291	0	0	0	0	0	0	0	0	0	0	0	10	0	8	0	0	1	0	2	0	0	0	0	0	0
OTU292	0	0	0	0	0	0	0	1	0	0	0	3	0	0	0	0	0	0	0	0	0	0	0	4	0
OTU293	0	0	0	0	0	2	0	0	0	1	0	0	1	0	0	0	1	0	0	1	3	2	2	1	0
OTU294	0	0	0	0	0	0	0	1	0	1	0	0	0	5	1	0	1	0	2	2	0	0	0	8	0
OTU295	0	0	0	0	0	1	0	0	0	1	0	0	0	9	0	0	1	0	1	0	0	1	0	0	0
OTU296	0	0	0	0	0	0	0	0	0	0	0	0	0	13	0	0	0	0	0	0	0	0	0	31	0
OTU297	0	1	0	0	0	0	1	0	0	0	0	0	0	1	0	0	0	0	1	0	0	0	1	2	0
OTU298	0	0	0	0	0	0	0	0	0	0	0	0	0	0	15	0	1	0	1	1	0	0	0	4	0
OTU299	0	0	0	0	1	0	0	0	0	0	0	0	0	0	1	0	4	0	0	0	0	0	0	0	0
OTU3	1	183	3	0	31143	3637	845	0	2	1	0	14	5	1	72	1	57	231	14	10	0	378	2	1	0
OTU30	0	1	1	0	0	1	0	0	0	0	0	7	1	0	91	1	57	156	1	0	0	0	5	0	0
OTU300	0	0	0	1	0	0	0	0	0	0	0	0	0	0	2	0	0	0	3	0	2	1	0	3	0
OTU301	0	0	0	0	0	0	0	0	0	0	0	0	0	0	0	0	6	0	0	0	0	0	0	0	0
OTU302	0	0	2	2	0	0	0	0	0	0	0	0	1	0	2	2	4	0	2	0	1	0	0	3	0
OTU303	0	1	0	1	1	0	0	0	0	1	0	1	0	0	0	0	1	0	2	0	3	0	0	0	0
OTU304	0	2	1	0	0	1	3	0	0	0	0	0	0	0	0	0	5	0	0	1	0	0	0	0	0
OTU305	0	0	0	0	0	0	0	0	0	0	0	0	0	0	0	0	0	7	0	0	0	0	0	0	0
OTU306	0	0	0	0	0	0	0	0	0	0	0	0	0	0	0	0	0	0	8	0	0	0	0	4	0
OTU307	0	0	0	0	0	0	0	0	0	0	0	0	0	0	0	0	0	0	6	0	0	0	0	0	0
OTU308	0	0	0	0	0	0	0	0	0	0	0	0	0	0	0	0	0	0	9	0	0	0	0	0	0
OTU309	0	0	0	0	0	0	0	0	0	0	0	1	0	1	0	0	0	0	1	0	0	0	0	5	0
OTU31	51	0	303	0	0	10	0	0	0	0	0	0	11	0	0	0	15	0	0	0	0	1	0	0	60
OTU310	0	0	0	0	0	0	0	0	0	0	0	0	0	0	0	0	0	0	0	51	0	0	0	0	0
OTU311	0	0	0	0	0	0	0	0	0	0	0	0	0	0	0	0	0	0	0	0	0	0	0	23	0
OTU312	0	0	0	0	0	0	0	0	0	0	0	0	0	0	0	0	0	0	0	0	0	0	0	8	0
OTU313	0	0	0	0	0	0	0	0	0	0	0	0	0	0	0	0	0	0	6	0	1	0	0	1	0
OTU314	0	0	0	0	0	1	0	1	0	0	0	0	0	5	0	0	0	0	4	0	0	0	0	2	0
OTU315	1	1	3	0	0	1	0	0	0	0	0	0	0	2	0	0	0	0	2	2	0	0	0	0	0
OTU316	0	3	0	0	0	0	0	0	0	0	0	0	0	0	0	0	0	0	0	0	0	1	0	0	1
OTU317	1	4	8	0	0	0	0	0	0	0	0	0	0	0	0	1	0	0	0	0	0	2	0	0	0
OTU318	0	0	7	0	0	0	0	0	4	0	0	0	1	0	0	0	0	0	10	0	0	0	0	0	0
OTU319	0	0	1	0	0	0	1	0	0	0	1	0	0	3	0	0	1	0	0	0	0	0	0	1	0
OTU32	6	2	2	10	1	11	1	3	7	10	3	7	20	34	4	12	12	1	24	6	5	0	20	19	44
OTU320	0	0	7	0	0	0	0	0	1	0	0	0	0	5	0	0	0	0	1	1	0	2	0	0	0
OTU321	0	0	1	1	0	0	0	0	0	1	0	1	0	0	13	0	2	0	22	0	0	0	0	1	0
OTU322	0	0	0	0	1	0	0	0	0	0	1	2	0	0	0	0	0	0	0	0	0	0	3	0	0
OTU323	0	0	0	0	5	0	2	0	0	3	0	8	0	0	0	1	0	0	1	0	0	2	0	0	4
OTU324	1	0	0	0	1	0	0	0	1	1	0	0	1	0	0	0	3	0	0	0	3	0	0	0	0
OTU325	0	0	0	0	0	1	0	0	0	4	0	0	1	2	0	1	0	0	2	1	0	0	0	2	1
OTU326	0	0	0	0	0	8	0	0	0	0	0	1	3	0	4	0	7	0	2	7	0	0	0	0	0
OTU327	0	0	0	0	0	7	0	0	0	0	0	0	0	0	0	0	0	0	2	16	0	0	0	0	0
OTU328	0	0	0	0	0	2	0	0	0	0	0	0	1	0	0	0	0	0	0	0	0	0	0	1	0
OTU329	0	1	0	0	0	0	0	1	0	0	0	0	0	1	0	0	0	0	1	0	0	0	0	1	1
OTU33	2	0	7	0	2	2	2	2	1	1	3	56	44	79	90	3	119	2	258	0	1	5	12	14	6
OTU330	0	0	0	0	0	0	0	1	0	0	0	0	0	1	0	0	0	0	1	0	0	0	0	2	1
OTU331	0	0	0	0	0	0	0	0	0	1	0	0	0	1	0	1	0	0	0	0	0	2	0	0	0
OTU332	0	0	0	0	0	0	0	0	0	0	0	17	0	0	0	0	0	0	0	0	0	0	0	0	0
OTU333	0	0	0	0	0	0	0	0	0	0	0	3	0	1	0	0	0	0	0	0	0	0	0	4	0
OTU334	0	0	0	0	0	0	0	0	0	0	0	8	0	2	0	0	0	0	2	0	0	0	0	0	0
OTU335	0	0	0	0	0	0	0	0	0	0	0	2	0	0	0	0	0	0	0	0	0	0	0	3	0
OTU336	0	0	0	0	0	0	0	0	0	0	0	3	0	0	0	0	0	0	2	0	0	0	0	2	0
OTU337	0	0	0	1	0	0	0	0	1	1	0	0	1	0	0	0	0	0	0	0	0	0	0	1	1
OTU338	0	0	0	0	0	0	0	0	0	0	0	0	0	6	0	0	0	0	0	0	0	0	0	0	0
OTU339	0	0	0	0	0	0	0	0	0	0	0	1	0	4	0	0	0	0	7	0	0	0	0	0	0
OTU34	7	1	2	0	1	1	0	3	0	0	0	44	19	154	33	0	86	1	270	0	0	5	3	0	6
OTU340	0	0	0	0	0	0	0	0	0	0	0	0	0	17	0	0	2	0	0	30	0	0	1	0	0
OTU341	0	0	0	0	0	0	0	0	0	0	0	0	0	0	3	0	2	0	4	0	0	0	0	0	0
OTU342	0	0	0	0	0	0	0	0	0	0	0	0	0	0	7	0	0	0	0	0	0	0	0	0	0
OTU343	0	0	0	0	0	0	0	0	0	0	0	0	0	0	1	0	1	0	7	0	0	0	0	0	0
OTU344	0	0	0	0	0	0	0	0	0	0	0	4	1	0	48	0	13	15	0	0	1	0	2	0	0
OTU345	0	0	0	0	0	0	0	0	0	0	0	0	0	0	5	0	5	0	0	0	0	0	0	0	0
OTU346	0	0	0	0	0	0	0	0	0	0	0	0	0	0	7	0	0	0	0	0	0	0	0	0	0
OTU347	0	0	0	0	0	0	0	0	0	0	0	0	0	0	0	1	3	5	0	0	0	0	0	0	0
OTU348	0	0	0	0	0	1	0	0	0	0	0	0	0	1	1	1	3	0	1	0	1	0	0	1	0
OTU349	0	0	0	0	1	0	0	1	0	0	0	0	0	0	0	1	1	0	0	0	1	1	0	0	2
OTU35	0	0	1	0	0	0	0	2	819	1	0	0	0	1	0	0	0	13	9	0	0	0	0	0	0
OTU350	0	0	0	0	0	0	0	0	0	0	0	0	0	0	0	0	8	0	0	0	0	0	0	0	0
OTU351	0	0	0	0	0	0	0	0	0	0	0	0	0	0	0	0	5	0	0	0	0	0	0	0	0
OTU352	0	0	0	0	0	0	0	0	0	0	0	0	0	0	1	0	4	1	0	0	0	0	1	0	0
OTU353	0	0	0	0	0	0	0	0	0	0	0	0	0	0	0	0	3	1	11	0	0	0	0	0	0
OTU354	0	0	0	0	0	0	0	0	0	0	0	2	0	7	1	0	6	0	20	0	0	0	0	0	1
OTU355	1	1	0	0	0	0	0	0	0	0	0	0	0	2	1	0	0	0	4	0	2	0	1	1	7
OTU356	0	0	0	0	0	0	0	0	1	0	1	0	0	0	0	0	0	0	49	1	0	0	0	0	0
OTU357	0	0	0	0	0	0	0	0	0	0	0	0	0	0	0	0	0	0	3	0	0	0	0	0	0
OTU358	0	0	0	2	1	0	0	0	0	0	1	1	0	2	0	0	0	0	2	0	0	1	1	0	1
OTU359	0	0	0	0	0	0	0	0	0	0	0	12	0	0	0	0	0	0	23	0	0	0	0	1	0
OTU36	0	0	0	0	0	0	0	0	0	0	1	0	0	0	2	0	2	256	0	0	0	0	0	0	0
OTU360	0	0	0	0	0	0	0	0	0	0	0	0	0	0	0	0	0	2	14	0	0	0	0	0	0
OTU361	0	0	0	0	1	0	0	3	0	0	0	0	0	0	0	1	0	1	3	0	0	0	0	9	1
OTU362	0	0	0	1	0	0	0	0	0	0	0	0	0	2	0	0	2	0	4	0	0	0	1	0	0
OTU363	0	0	0	0	0	0	0	0	0	0	0	0	0	0	0	0	0	0	6	4	0	0	0	0	0
OTU364	0	0	0	0	0	0	0	0	0	0	0	0	0	0	0	0	0	0	39	0	0	0	0	2	0
OTU365	0	0	0	0	0	0	0	0	0	0	0	3	0	0	0	0	0	0	3	0	0	0	0	5	0
OTU366	0	0	0	0	0	0	0	0	1	0	0	0	0	0	0	0	0	0	44	0	0	0	0	0	0
OTU367	0	0	1	0	0	0	0	0	0	0	0	0	0	0	1	1	0	0	15	0	0	0	0	0	2
OTU368	0	0	0	0	0	1	0	0	1	0	0	0	0	0	0	0	0	0	6	0	0	0	0	0	0
OTU369	0	0	0	0	0	0	0	0	0	0	0	0	0	0	0	0	0	0	0	39	0	0	0	0	0
OTU37	0	0	0	0	0	0	0	0	0	0	0	67	0	163	5	0	6	0	341	0	0	0	0	0	0
OTU370	0	0	0	0	0	0	0	0	0	0	0	0	0	0	0	0	0	0	0	18	0	0	0	0	0
OTU371	0	0	0	0	0	1	0	0	0	0	0	0	1	0	0	0	0	0	0	0	1	0	1	0	0
OTU372	0	0	0	0	0	0	1	0	0	0	0	0	0	0	0	0	0	0	6	0	0	3	0	3	1
OTU373	0	0	0	0	0	0	0	0	0	0	0	0	0	0	0	0	0	0	0	0	2	2	0	0	0
OTU374	0	0	0	1	0	0	0	0	0	0	0	0	0	1	0	0	0	0	0	0	0	0	1	0	0
OTU375	0	0	0	0	0	0	0	0	0	0	0	0	0	0	0	0	0	0	0	0	0	0	0	4	0
OTU376	0	0	0	0	0	0	0	0	0	0	0	0	0	0	0	0	0	0	0	0	0	0	0	5	0
OTU377	0	0	0	0	0	0	0	0	0	0	0	0	0	1	0	0	0	0	0	0	0	0	0	7	0
OTU378	0	0	0	0	0	0	0	0	0	0	0	0	0	0	0	0	0	0	0	0	0	0	0	5	0
OTU379	0	0	0	0	0	0	0	0	0	0	0	0	0	0	0	0	0	0	0	0	0	0	0	3	0
OTU38	0	0	0	0	0	0	0	0	3	23	0	35	0	10	0	0	4	0	16	1	0	0	0	82	0
OTU380	0	0	0	0	0	0	2	2	0	0	0	0	0	0	0	0	0	0	0	0	0	0	1	25	0
OTU381	0	0	0	0	0	0	0	0	0	2	0	3	0	0	0	0	0	0	3	0	0	0	0	10	0
OTU382	0	0	0	0	0	0	0	0	0	0	0	4	0	0	0	0	0	0	3	0	0	0	0	16	0
OTU383	0	0	0	0	0	0	0	0	0	0	0	0	0	0	0	0	0	0	0	0	0	0	0	5	0
OTU384	1	0	0	0	0	0	0	0	0	0	0	0	0	2	0	0	0	0	0	0	0	0	0	8	0
OTU385	0	0	0	0	0	0	0	0	0	1	0	2	0	1	0	0	0	0	1	0	0	0	0	7	0
OTU386	0	0	0	0	0	0	0	0	0	0	0	0	0	0	0	0	0	0	0	0	0	0	0	4	0
OTU387	0	0	0	0	0	0	0	0	0	0	0	1	0	2	0	0	0	0	2	0	0	0	0	7	0
OTU388	1	0	0	0	0	0	0	0	0	0	0	0	0	0	0	0	0	0	1	0	0	0	0	0	0
OTU389	2	0	1	0	0	0	0	0	0	0	0	3	0	0	0	0	0	0	3	0	0	0	0	3	0
OTU39	8	0	10	0	4	0	2	8	3	5	11	14	2	12	18	2	39	0	62	3	0	3	0	5	2
OTU390	1	0	0	0	0	1	0	0	0	0	0	0	0	2	0	0	0	0	0	0	0	0	1	0	0
OTU391	1	0	0	0	0	0	0	0	0	0	0	0	0	0	0	0	0	0	0	3	0	0	0	0	0
OTU392	1	0	1	0	0	0	0	0	0	0	0	1	0	1	0	0	0	0	5	0	0	1	2	2	1
OTU393	1	0	0	0	0	1	0	1	0	0	0	0	0	0	0	1	0	0	1	0	0	0	1	0	0
OTU394	1	0	1	0	0	0	0	0	0	0	0	0	0	0	0	0	0	1	0	0	0	0	0	0	0
OTU395	1	1	1	0	0	0	0	0	0	1	0	0	0	0	0	0	0	0	0	0	0	0	0	0	0
OTU396	1	0	2	0	0	0	0	0	0	0	0	0	0	0	0	0	0	0	0	0	0	0	0	0	0
OTU397	2	0	0	1	0	0	0	0	0	0	0	0	0	1	0	0	0	0	0	0	0	0	0	0	0
OTU398	1	4	1	0	0	0	0	0	0	0	0	0	0	0	0	0	0	0	0	0	0	1	0	0	0
OTU399	0	1	0	0	0	0	0	0	0	0	0	0	0	1	1	1	2	0	4	1	0	0	0	0	0
OTU4	1370	1413	2843	1512	2019	739	1230	1087	808	1257	2509	1671	1948	2541	266	3138	536	20	337	2	1697	3251	1791	3651	1880
OTU40	0	267	2	1	1	0	0	1	0	0	1	3	1	4	0	0	8	0	6	0	0	2	0	0	1
OTU400	1	2	0	0	0	0	0	0	0	0	0	0	0	0	0	0	0	0	7	0	1	1	0	0	0
OTU401	0	1	0	0	0	0	0	2	0	0	0	1	0	0	0	1	0	0	4	0	0	0	0	1	2
OTU402	0	1	0	0	0	0	0	0	0	0	0	0	0	0	0	0	0	0	0	0	0	1	0	0	0
OTU403	0	1	0	0	0	0	0	1	0	0	0	0	0	0	0	0	0	0	0	0	0	0	1	0	1
OTU404	1	1	1	0	0	0	0	0	0	0	0	0	0	0	0	0	0	0	0	0	0	0	0	0	0
OTU405	0	1	0	0	0	1	0	0	0	0	0	0	0	0	0	0	0	0	0	0	0	0	0	0	0
OTU406	1	0	7	1	0	0	0	0	0	0	0	0	0	0	0	0	0	0	0	0	0	0	0	0	0
OTU407	0	2	1	1	0	0	0	0	0	0	0	0	0	0	0	0	0	0	3	0	0	1	1	1	0
OTU408	0	0	1	0	0	0	0	0	0	0	0	0	0	0	0	2	0	0	0	0	0	0	0	0	1
OTU409	0	0	1	0	0	0	0	0	0	0	0	0	0	0	0	0	0	1	0	0	0	0	0	0	0
OTU41	64	51	102	104	8	6	5	3	1	5	4	0	1	0	1	0	0	0	3	2	0	0	0	0	0
OTU410	0	0	1	0	0	0	0	0	0	0	0	0	0	0	0	0	0	0	0	0	2	0	0	0	0
OTU411	0	0	2	0	0	0	0	1	1	0	0	0	0	1	1	0	0	0	0	0	0	1	0	1	0
OTU412	0	0	3	0	2	0	1	0	0	0	0	0	0	1	0	0	0	0	6	0	5	0	0	0	0
OTU413	0	0	0	4	0	0	0	0	0	0	0	0	0	0	2	0	0	0	0	0	0	0	0	0	0
OTU414	0	0	0	1	0	1	0	1	0	0	0	0	0	0	0	0	0	0	0	0	1	0	0	2	0
OTU415	0	0	0	1	0	0	0	0	0	0	0	0	0	0	0	0	0	0	0	0	1	0	0	1	0
OTU416	0	0	0	1	2	0	0	0	1	0	0	0	0	2	0	1	1	1	1	0	0	0	0	2	2
OTU417	0	0	0	0	1	0	0	0	0	0	0	0	0	0	0	0	0	0	5	0	0	0	0	0	0
OTU418	1	0	0	0	1	0	1	0	0	0	0	0	0	3	0	0	1	0	2	0	0	0	0	1	3
OTU419	0	0	3	0	1	0	0	0	0	0	0	0	0	0	0	0	0	0	0	0	0	0	0	1	0
OTU42	1	0	3	0	1	0	1	2	41	154	21	27	2	16	52	0	3	0	233	31	4	5	1	11	2
OTU420	1	0	0	0	0	1	0	0	1	0	0	0	0	0	0	0	0	0	0	0	0	0	1	1	0
OTU421	0	0	0	0	0	1	0	0	0	0	0	0	0	0	0	0	2	0	1	0	0	0	0	1	0
OTU422	0	0	0	0	0	5	0	0	1	0	0	0	0	0	0	0	0	0	8	0	0	0	0	0	0
OTU423	1	1	0	0	0	1	0	0	0	0	0	0	0	0	0	0	0	0	0	1	1	1	0	1	1
OTU424	1	0	0	1	0	1	1	1	0	0	0	0	0	0	0	2	0	0	0	0	0	0	0	0	0
OTU425	0	0	0	0	0	1	0	0	0	0	0	0	0	0	0	0	0	0	0	0	1	1	0	0	0
OTU426	0	0	0	1	0	1	2	1	0	0	0	0	1	0	0	0	0	0	1	0	0	0	0	0	2
OTU427	0	0	0	0	0	0	1	0	0	0	0	0	0	0	0	0	0	0	0	0	0	0	0	1	0
OTU428	0	0	0	0	0	0	1	1	2	1	0	0	0	1	0	0	0	0	2	0	0	0	0	0	0
OTU429	0	0	0	0	0	0	0	1	0	0	0	0	0	0	0	0	0	0	4	0	0	0	0	0	0
OTU43	1	0	4	0	0	0	1	0	0	0	0	2	6	1	152	1	69	1	0	0	2	0	1	0	0
OTU430	0	0	0	0	0	0	0	1	0	0	0	5	0	2	0	0	0	0	5	0	0	0	0	2	0
OTU431	0	0	0	1	0	0	0	1	0	0	0	0	0	0	0	0	0	0	1	0	0	0	0	0	0
OTU432	0	2	0	1	0	0	0	0	1	1	0	0	0	0	0	0	0	0	1	0	1	0	0	0	0
OTU433	0	0	0	1	0	0	0	0	1	1	0	0	0	1	0	0	0	0	1	0	0	0	0	1	0
OTU434	0	0	0	0	0	0	0	0	1	0	0	0	0	0	0	0	0	0	8	0	0	0	0	0	0
OTU435	0	0	0	0	0	0	0	0	1	0	0	0	0	0	0	0	1	0	0	0	0	0	0	0	0
OTU436	1	0	2	0	1	0	1	0	1	0	0	4	0	0	0	2	5	0	7	0	0	1	1	2	1
OTU437	1	0	0	0	0	0	0	1	0	1	0	0	1	0	0	0	0	0	0	0	0	0	0	0	0
OTU438	0	0	1	0	0	0	0	0	1	3	0	0	0	0	0	0	0	0	0	0	0	0	0	8	0
OTU439	0	0	0	0	0	0	0	1	0	1	1	0	0	0	0	0	0	0	0	0	0	0	0	0	0
OTU44	0	0	0	0	0	0	0	1	5	0	0	42	0	31	0	0	0	1	30	0	0	0	0	167	1
OTU440	0	0	0	0	1	0	0	0	0	1	1	0	1	1	0	0	0	0	0	0	0	0	0	0	1
OTU441	0	0	0	0	0	0	0	0	0	0	0	1	0	0	0	0	0	0	0	0	0	0	0	15	0
OTU442	0	0	0	0	0	0	0	0	0	0	0	1	0	0	0	1	0	0	1	0	0	0	0	1	1
OTU443	0	0	0	0	0	0	0	0	0	0	0	6	0	2	0	0	0	0	0	0	0	0	0	0	0
OTU444	0	0	0	0	0	0	0	0	0	0	0	1	0	3	0	0	0	0	0	0	0	0	0	0	0
OTU445	0	0	0	0	0	0	0	0	0	1	0	13	0	0	0	0	0	0	2	1	0	0	0	1	0
OTU446	0	0	0	0	0	0	0	0	0	1	0	3	0	0	0	0	0	0	2	0	0	0	0	0	0
OTU447	0	0	0	0	0	0	0	0	0	0	0	2	0	0	0	0	0	0	0	0	0	0	0	0	0
OTU448	0	0	0	0	0	0	0	0	0	0	0	3	1	0	0	0	0	0	0	0	0	0	0	1	0
OTU449	0	0	0	0	0	0	0	0	0	0	0	3	0	0	0	0	0	0	5	0	0	0	0	0	0
OTU45	1	4	0	0	0	1	2	18	0	34	1	19	2	28	2	1	1	3	25	1	3	1	1	73	4
OTU450	0	0	0	0	0	0	0	0	0	0	0	2	0	0	0	0	0	0	0	0	0	0	0	0	0
OTU451	0	0	0	0	0	0	0	0	0	0	0	5	0	0	0	0	0	0	3	0	0	0	0	4	0
OTU452	0	0	0	0	0	0	0	0	1	1	0	2	0	2	0	0	0	0	0	0	0	0	0	0	0
OTU453	0	0	0	0	0	0	0	0	0	0	0	9	0	3	0	0	0	0	1	0	0	0	0	20	0
OTU454	0	0	0	0	0	0	0	0	0	0	0	4	0	0	0	0	0	0	0	0	0	0	0	1	0
OTU455	0	0	0	0	0	0	0	0	0	0	0	1	0	0	0	0	0	0	0	0	0	0	0	1	0
OTU456	0	1	2	0	0	0	1	0	0	0	0	8	0	8	2	0	1	0	0	0	0	0	0	2	0
OTU457	0	0	0	0	0	0	0	0	0	0	0	1	0	0	3	1	0	0	0	0	0	0	0	0	0
OTU458	0	0	0	0	0	0	0	0	0	0	0	1	0	0	0	0	0	0	0	0	0	0	0	5	0
OTU459	0	0	0	0	0	0	0	0	0	0	0	0	1	1	0	0	0	0	0	0	0	0	0	0	0
OTU46	0	0	0	0	0	0	0	0	0	0	0	7	0	0	27	0	14	4	3	0	0	1	1	0	0
OTU460	0	0	0	0	0	0	0	0	0	0	0	0	2	0	0	0	0	0	0	0	1	0	0	1	0
OTU461	0	0	0	0	0	0	0	0	0	0	0	0	2	0	0	0	0	0	1	0	1	0	1	0	0
OTU462	0	0	0	0	0	0	0	0	0	0	0	0	0	1	0	0	1	0	1	0	0	0	0	0	0
OTU463	0	0	0	0	0	0	0	0	0	0	0	0	0	7	0	0	0	0	0	0	0	0	0	0	0
OTU464	0	0	0	0	0	0	0	0	0	0	0	0	0	3	0	0	0	0	0	0	0	0	0	0	0
OTU465	0	0	0	0	0	0	0	0	0	0	0	0	0	3	0	0	2	0	2	0	0	0	0	1	0
OTU466	1	0	0	0	0	0	0	0	0	1	0	0	0	1	0	0	2	0	0	0	0	0	0	4	0
OTU467	0	0	0	0	0	0	0	0	0	0	0	4	0	4	2	0	4	0	0	0	0	0	0	0	0
OTU468	0	0	0	0	0	0	0	0	0	0	0	0	0	4	0	0	0	0	0	0	0	0	0	0	0
OTU469	0	0	1	0	0	0	0	0	0	0	0	0	0	10	0	0	1	0	3	0	0	0	0	0	0
OTU47	0	0	0	0	0	0	0	4	2	23	0	33	0	12	0	0	3	0	51	0	0	0	0	43	0
OTU470	0	0	0	1	0	1	0	0	0	0	0	0	0	2	0	0	0	0	4	0	0	2	0	2	2
OTU471	0	0	0	0	0	0	0	0	0	0	0	0	0	4	0	0	0	0	0	0	0	0	0	3	0
OTU472	0	0	0	0	0	0	0	0	0	0	0	0	0	19	0	0	0	0	0	0	0	0	0	0	0
OTU473	0	0	0	0	0	0	0	0	0	0	0	1	0	3	0	0	1	0	4	0	0	0	0	0	0
OTU474	0	0	0	0	0	0	0	0	0	0	0	0	0	3	0	0	0	0	0	0	0	0	0	0	0
OTU475	1	0	0	1	0	0	0	0	1	0	0	0	1	1	0	0	1	0	1	0	1	0	1	2	2
OTU476	0	0	0	0	0	0	0	0	0	0	0	0	0	0	5	0	0	2	2	0	0	0	0	0	0
OTU477	0	0	0	0	0	0	0	0	0	0	0	0	0	0	3	0	3	0	1	0	0	0	0	0	0
OTU478	0	0	0	0	0	0	0	0	0	0	0	0	0	0	2	0	1	0	0	0	1	0	0	0	0
OTU479	0	0	0	0	0	0	0	0	0	0	0	0	0	0	1	0	0	0	0	0	2	0	0	0	0
OTU48	0	0	34	0	1	6	0	7	31	0	0	0	0	0	4	14	38	0	29	0	6	37	21	0	0
OTU480	0	0	0	0	0	0	0	0	0	0	0	0	0	0	2	0	2	0	0	0	0	0	0	0	0
OTU481	0	0	0	0	0	0	0	0	0	0	0	0	1	0	2	0	5	0	0	0	0	0	0	0	0
OTU482	0	0	0	0	0	0	0	0	0	0	0	1	0	0	1	0	0	0	2	0	0	0	0	0	1
OTU483	0	0	0	0	0	0	0	0	0	0	0	1	0	0	3	0	0	0	0	0	0	0	0	0	0
OTU484	0	0	0	0	0	0	0	0	0	0	0	0	0	0	2	0	0	0	0	0	0	0	0	0	0
OTU485	0	0	0	0	0	0	0	0	0	0	0	0	0	0	1	0	0	0	0	0	0	0	1	1	0
OTU486	0	0	0	1	0	0	0	0	0	0	0	1	0	1	1	0	0	0	5	0	0	0	0	2	0
OTU487	0	0	0	0	0	0	0	0	0	0	0	3	0	1	3	0	0	0	0	0	0	0	0	1	0
OTU488	0	1	0	0	0	0	0	1	0	0	0	0	0	2	1	0	1	0	3	0	0	0	0	2	3
OTU489	0	0	0	0	1	0	0	0	0	0	0	0	0	0	2	0	3	0	0	0	0	0	0	2	0
OTU49	7	1	3	0	0	0	1	0	1	26	0	1	0	7	0	1	1	0	0	5	9	1	1	119	0
OTU490	0	0	0	0	0	0	0	0	0	0	0	0	0	0	1	0	0	0	0	0	0	0	0	1	1
OTU491	0	0	0	0	0	0	0	0	0	0	0	0	0	0	5	0	0	0	0	0	0	0	0	0	0
OTU492	0	0	0	0	0	0	0	0	0	0	0	0	0	0	2	1	0	0	2	0	0	0	0	0	0
OTU493	0	0	0	0	0	0	0	1	0	2	1	1	0	2	3	0	0	0	0	0	0	1	0	0	0
OTU494	0	0	1	0	0	0	0	0	0	0	0	0	0	0	0	1	0	0	0	0	0	0	0	7	0
OTU495	0	0	0	0	0	0	0	0	0	0	0	1	0	0	0	2	1	0	3	0	1	0	0	2	0
OTU496	0	0	0	0	0	0	0	0	0	0	0	0	0	0	0	1	0	0	0	0	0	0	0	0	1
OTU497	0	0	2	0	1	0	0	0	0	0	0	0	0	0	0	2	0	0	0	0	0	0	0	0	1
OTU498	0	0	0	0	0	0	0	0	0	0	0	0	0	0	1	2	1	0	0	0	0	0	0	0	0
OTU499	0	0	0	0	0	0	0	0	0	0	0	0	0	2	0	1	1	0	0	0	1	0	0	0	1
OTU5	51	35	102	2	60	21	32	25	12	16	39	134	140	78	3057	98	1211	10324	121	25	46	111	218	105	52
OTU50	0	0	0	0	0	0	0	0	286	0	0	3	0	0	0	0	0	0	0	0	0	0	0	0	0
OTU500	0	0	0	0	0	0	0	0	0	0	0	0	0	0	0	1	0	0	0	0	1	1	0	3	0
OTU501	0	0	0	0	0	0	0	0	0	0	0	0	0	0	0	5	0	0	0	0	0	0	0	0	0
OTU502	0	1	0	0	0	0	0	0	0	0	0	0	0	0	0	2	0	0	18	0	0	0	0	0	1
OTU503	0	0	0	0	2	0	0	1	0	0	0	0	0	0	0	3	0	0	1	0	0	0	0	0	0
OTU504	2	0	0	0	0	0	0	0	0	0	0	0	0	0	0	5	0	0	0	0	1	3	1	0	0
OTU505	0	1	0	0	0	0	0	1	0	0	0	0	0	1	0	1	0	0	1	1	0	0	0	4	0
OTU506	0	0	0	0	1	0	0	0	0	0	0	0	0	0	0	1	0	0	1	0	0	0	0	0	0
OTU507	0	0	0	0	0	1	0	0	0	1	0	0	0	1	0	1	0	0	0	0	0	0	0	0	0
OTU508	0	0	0	0	0	0	0	0	0	0	0	0	0	0	1	0	7	0	0	0	0	0	0	0	0
OTU509	0	0	0	0	0	0	0	0	0	0	0	0	0	0	0	0	2	0	0	0	0	0	0	0	0
OTU51	2	1	3	2	1	1	0	2	4	1	0	25	3	18	6	0	20	0	28	1	0	3	0	3	1
OTU510	0	0	0	0	0	0	0	0	0	0	0	0	0	0	3	0	4	0	0	0	0	0	0	0	0
OTU511	0	0	0	0	0	0	0	0	0	0	0	3	0	2	0	0	3	0	3	0	0	0	0	3	0
OTU512	0	0	0	0	0	0	0	0	0	0	0	0	0	0	0	0	3	0	0	0	0	0	0	0	0
OTU513	0	0	0	0	0	0	0	0	0	0	0	0	0	0	0	0	3	0	0	0	0	0	0	0	0
OTU514	0	0	0	0	0	0	0	0	0	0	0	0	0	1	0	0	1	0	0	0	0	0	0	0	0
OTU515	0	0	0	0	0	0	0	0	0	0	0	0	0	0	1	0	4	0	0	0	0	0	0	0	0
OTU516	0	0	0	0	0	0	0	1	0	0	0	0	0	0	0	0	3	0	0	0	0	0	0	0	0
OTU517	0	0	0	0	0	0	0	0	0	0	0	0	0	0	0	0	2	0	0	0	0	0	0	0	0
OTU518	0	0	0	0	1	0	0	0	0	1	0	0	0	1	0	1	4	0	2	0	1	0	0	2	1
OTU519	0	0	0	0	0	1	1	0	0	0	0	0	0	0	0	0	1	0	6	0	0	1	0	1	0
OTU52	2	6	3	1	0	0	7	0	4	0	2	5	0	0	0	4	1	2	2	1	12	6	0	27	24
OTU520	0	0	0	0	0	0	0	0	0	0	0	2	0	0	0	0	2	0	0	0	0	0	0	0	0
OTU521	0	0	0	0	0	0	0	0	0	0	0	0	0	0	0	0	3	0	0	0	0	0	0	0	0
OTU522	1	0	0	0	0	0	0	0	0	1	0	0	0	0	0	0	1	0	0	2	1	0	0	0	1
OTU523	0	0	0	0	0	0	0	0	0	0	0	0	0	0	0	0	2	0	0	0	0	0	0	0	0
OTU524	0	0	0	0	0	0	0	0	0	0	0	0	0	2	0	0	1	0	0	0	0	0	0	0	0
OTU525	0	0	0	0	0	0	0	0	0	0	0	0	0	0	0	1	4	0	0	0	0	0	0	0	0
OTU526	0	0	0	0	0	0	0	0	0	0	0	0	0	0	0	0	2	0	4	0	0	0	0	0	0
OTU527	0	0	1	0	0	0	0	0	0	0	0	0	1	0	0	0	3	0	10	0	0	0	0	0	0
OTU528	0	0	7	0	0	0	0	0	0	0	1	1	1	0	4	1	19	0	0	0	0	1	0	0	0
OTU529	0	0	0	0	0	0	0	0	0	0	0	0	0	0	0	0	4	0	0	0	0	0	0	0	0
OTU53	0	0	0	0	0	286	0	0	0	0	0	3	0	20	0	0	0	1	24	51	0	0	0	3	0
OTU530	0	0	0	0	0	0	0	0	0	0	0	0	0	0	0	0	3	1	0	0	0	0	0	0	0
OTU531	0	1	0	0	0	1	0	0	0	0	0	0	0	1	1	0	6	0	0	0	0	0	0	0	0
OTU532	0	0	1	0	0	0	0	0	0	0	0	0	0	0	0	0	2	0	0	0	0	0	0	0	0
OTU533	0	0	0	0	1	1	0	1	0	1	0	0	1	1	0	1	2	0	1	0	0	0	1	3	0
OTU534	0	0	0	0	0	0	0	0	0	0	0	0	0	2	0	0	1	0	0	0	1	0	0	0	0
OTU535	0	0	0	0	0	0	0	0	0	0	0	0	0	3	0	0	1	0	0	0	0	0	0	1	0
OTU536	1	0	0	0	0	0	0	0	0	0	0	0	0	0	0	0	3	2	0	0	0	0	0	0	0
OTU537	0	0	0	0	0	0	0	0	0	0	0	0	0	0	0	0	0	2	0	0	0	0	0	0	0
OTU538	0	0	0	0	0	0	0	0	1	4	0	0	0	4	0	0	0	0	19	0	0	0	0	86	0
OTU539	0	0	0	0	0	0	0	0	1	0	0	0	0	0	0	0	0	1	0	0	0	0	0	0	0
OTU54	61	47	174	3	9	1	3	1	0	1	0	5	0	18	4	1	3	0	11	2	0	0	0	9	0
OTU540	0	0	0	0	0	0	0	0	0	0	0	0	0	0	1	0	2	12	0	0	0	0	0	0	0
OTU541	0	0	0	0	0	0	0	1	0	0	0	0	0	2	0	0	0	1	0	0	0	0	0	0	0
OTU542	1	0	0	0	0	1	1	0	0	1	0	0	0	0	0	0	0	0	2	0	0	0	2	0	0
OTU543	0	0	0	0	0	0	0	0	0	0	0	0	0	0	0	0	0	0	12	0	1	0	0	0	0
OTU544	0	0	0	0	0	0	1	1	1	3	0	0	0	1	3	0	1	1	1	2	1	0	0	0	0
OTU545	0	0	0	0	1	1	1	1	1	0	0	0	1	1	0	0	0	0	1	1	0	0	1	0	3
OTU546	0	0	0	0	1	0	2	0	0	0	0	9	0	0	0	0	1	0	5	0	0	0	0	1	0
OTU547	0	0	0	0	0	0	0	0	0	0	0	0	0	0	0	0	0	0	21	0	0	0	0	0	0
OTU548	0	0	0	0	0	0	0	0	0	1	0	0	0	0	0	0	0	0	3	0	0	0	0	2	0
OTU549	0	0	0	0	0	0	0	0	0	0	0	7	0	0	0	0	0	0	34	0	0	0	0	0	0
OTU55	15	2	52	2	1	17	7	10	4	1	3	21	9	37	6	1	9	2	54	0	1	0	1	4	0
OTU550	0	0	0	0	0	0	0	0	1	0	0	0	0	1	0	0	0	0	3	0	0	0	0	0	0
OTU551	0	0	0	0	0	0	0	0	0	0	0	0	0	1	0	0	0	0	5	0	0	0	0	0	0
OTU552	0	0	0	0	0	0	0	0	0	0	0	0	0	0	0	0	0	0	3	0	0	0	0	1	0
OTU553	0	0	0	0	0	0	0	0	3	0	0	0	0	0	0	0	0	0	14	0	0	0	0	0	0
OTU554	0	0	0	0	0	0	0	0	0	0	0	0	0	1	1	0	0	0	3	0	0	0	0	0	1
OTU555	0	0	5	0	0	0	0	0	0	0	0	0	0	0	1	0	6	0	32	0	0	0	0	0	0
OTU556	0	2	0	0	0	0	0	0	0	0	0	0	1	0	0	1	1	0	2	0	0	0	0	1	0
OTU557	0	0	0	0	0	0	0	1	0	0	0	1	0	0	0	0	1	0	2	0	1	0	0	0	1
OTU558	1	0	0	0	0	0	0	2	2	0	1	1	1	2	1	0	3	0	6	0	2	1	0	3	2
OTU559	0	0	0	0	0	0	0	0	0	0	0	0	0	0	0	0	0	0	5	0	0	0	0	0	0
OTU56	0	0	1	0	0	0	0	0	0	0	0	3	1	0	35	0	15	152	0	0	0	0	2	0	1
OTU560	0	0	0	0	0	0	0	0	0	0	0	0	0	1	0	0	1	0	7	0	0	0	0	0	0
OTU561	0	0	0	0	0	0	0	0	0	0	0	0	0	0	0	0	0	0	2	0	0	0	0	0	0
OTU562	0	0	0	0	0	0	0	0	0	0	0	0	0	0	0	0	0	0	9	0	0	0	0	0	0
OTU563	0	0	0	1	0	0	0	0	1	0	0	1	0	5	0	0	0	1	9	0	0	0	1	3	0
OTU564	0	0	0	0	0	0	0	0	0	0	0	0	0	0	0	0	0	0	6	0	0	0	0	0	0
OTU565	0	0	0	0	0	0	0	0	0	0	0	0	0	0	0	0	0	0	3	0	0	0	0	0	0
OTU566	0	0	0	1	0	0	0	0	0	0	0	0	0	0	0	0	0	0	1	0	0	0	0	1	1
OTU567	0	0	0	0	0	0	0	0	0	0	0	0	0	0	0	0	0	0	2	0	0	0	0	1	0
OTU568	0	0	0	0	0	0	0	0	0	0	0	0	0	1	0	0	0	0	3	0	0	0	1	0	0
OTU569	0	0	0	0	0	0	0	0	0	0	0	0	0	0	0	0	0	0	2	0	0	0	0	0	0
OTU57	1	0	1	2	0	0	0	10	0	0	1	11	0	53	0	1	0	0	54	1	0	0	2	44	1
OTU570	0	0	0	0	0	0	0	0	0	0	0	0	0	0	0	0	0	1	4	0	0	0	0	0	0
OTU571	0	0	0	0	1	0	0	0	0	0	0	0	0	0	0	0	0	0	4	0	3	1	0	4	0
OTU572	0	0	0	0	0	0	0	0	0	0	0	0	0	0	0	0	0	0	7	0	1	1	0	9	0
OTU573	1	0	0	0	0	0	0	0	0	0	0	0	0	0	0	0	0	0	6	21	0	0	0	0	0
OTU574	0	0	0	0	0	0	0	0	0	0	0	0	0	0	0	0	0	0	0	10	0	0	0	0	0
OTU575	0	0	0	0	0	0	0	0	0	0	0	0	0	3	0	0	0	0	0	20	0	0	0	0	0
OTU576	0	0	0	0	0	0	0	0	0	0	0	0	0	0	0	0	0	0	0	0	2	0	0	0	0
OTU577	0	0	0	0	1	1	0	0	0	1	0	1	0	0	0	0	0	0	0	0	2	0	0	0	0
OTU578	0	1	0	0	0	0	0	0	0	0	0	0	0	0	0	0	0	1	0	0	2	0	0	0	0
OTU579	0	0	0	0	0	0	0	1	0	0	0	0	0	0	0	3	0	0	6	0	1	0	0	3	0
OTU58	0	0	0	0	0	0	0	0	0	8	0	14	0	11	0	0	0	0	21	1	0	0	0	239	0
OTU580	0	0	0	0	0	0	0	0	0	0	0	0	0	1	0	0	0	0	0	0	1	0	0	0	0
OTU581	0	0	0	0	0	0	0	0	0	0	0	0	0	1	0	0	0	0	1	0	1	0	0	0	0
OTU582	0	0	0	0	1	0	0	1	0	1	0	0	0	0	0	0	2	0	3	0	0	1	0	4	3
OTU583	0	0	0	0	0	0	0	0	0	0	0	0	1	0	0	0	1	0	4	0	0	1	0	3	0
OTU584	0	0	0	0	0	0	0	0	0	0	0	0	0	0	0	0	0	0	2	0	0	1	0	0	0
OTU585	0	0	0	0	0	1	0	0	0	0	0	0	0	0	0	0	0	0	0	1	0	1	0	0	0
OTU586	0	0	0	0	0	0	0	0	0	0	0	0	0	0	0	0	1	0	0	0	0	0	2	1	0
OTU587	0	0	0	0	0	0	0	0	0	0	0	0	0	0	0	0	0	0	0	0	0	0	0	6	0
OTU588	0	0	0	0	0	0	0	0	0	0	0	0	0	0	0	0	0	0	0	0	0	0	0	11	0
OTU589	0	0	0	0	0	0	0	0	0	0	0	4	0	0	0	0	1	0	0	2	0	0	0	6	0
OTU59	0	0	0	0	0	0	0	0	0	0	0	0	0	0	0	0	0	0	48	0	0	0	0	76	1
OTU590	0	0	0	0	0	0	0	0	0	1	0	3	0	0	0	0	0	0	1	0	0	0	0	24	0
OTU591	0	0	0	0	0	0	0	0	0	0	0	0	0	0	0	0	0	0	0	0	0	0	0	4	0
OTU592	0	0	0	0	0	0	0	0	0	0	0	0	0	0	0	0	0	0	0	0	0	0	0	2	0
OTU593	0	0	0	0	0	0	0	0	0	0	0	1	0	0	0	0	0	0	0	0	0	0	0	9	0
OTU594	0	0	0	1	0	0	0	0	0	1	0	0	0	0	0	0	0	0	3	0	0	1	1	4	0
OTU595	0	0	0	0	0	0	0	0	0	0	0	0	0	0	0	0	0	0	0	0	0	0	0	2	0
OTU596	0	0	0	0	0	0	0	0	0	0	0	0	0	0	0	0	0	0	0	0	0	0	0	7	0
OTU597	0	0	0	0	0	0	0	0	0	0	0	0	0	0	0	0	0	0	0	0	0	0	0	2	0
OTU598	0	1	0	0	0	0	0	0	0	0	0	0	0	0	0	0	0	0	0	1	0	1	0	7	0
OTU599	0	0	0	0	0	0	0	0	0	0	0	0	0	2	0	0	0	0	0	0	0	0	0	3	0
OTU6	8	3	10	0	14	2	2	2	15	5	201	119	202	18	8126	15	2493	2345	110	8	18	14	167	10	17
OTU60	0	0	0	0	0	0	0	0	0	0	0	0	0	70	0	0	14	0	8	0	0	0	0	0	0
OTU600	0	0	0	0	0	0	0	0	0	0	0	0	0	0	0	0	0	0	0	0	0	0	0	2	0
OTU601	0	0	0	0	0	0	0	0	1	0	0	0	0	0	1	0	0	0	0	0	0	0	0	4	0
OTU602	0	0	0	0	0	0	0	0	0	1	0	3	0	0	0	0	0	0	0	0	0	0	0	5	0
OTU603	0	0	0	0	0	0	0	0	0	0	0	0	0	0	0	0	0	0	0	0	0	0	0	2	0
OTU604	0	0	0	0	0	0	0	0	0	0	0	0	0	0	0	0	0	0	0	0	0	0	0	2	0
OTU605	0	0	0	0	0	0	0	0	0	0	0	0	0	0	0	1	0	0	0	0	0	0	0	1	1
OTU606	0	0	0	0	0	0	0	0	0	0	0	10	0	0	0	0	0	0	1	0	0	0	0	25	0
OTU607	0	0	0	0	0	0	0	0	0	0	0	0	0	0	0	0	0	0	0	0	0	0	0	5	0
OTU608	0	0	0	0	0	0	0	0	0	0	0	1	0	0	0	0	0	0	0	0	0	0	0	3	0
OTU609	0	1	0	0	0	2	0	0	0	1	0	0	1	0	0	0	1	0	0	0	0	0	0	3	0
OTU61	2	6	2	9	1	9	1	14	13	4	4	8	16	24	0	4	9	2	28	7	5	1	11	31	34
OTU610	0	0	0	0	0	0	0	0	0	1	0	1	0	0	0	0	0	0	0	0	0	0	0	2	0
OTU611	0	0	0	0	0	0	0	0	0	0	0	1	0	0	0	0	0	0	0	0	0	0	0	2	0
OTU612	0	0	0	0	0	0	0	0	0	0	0	0	0	0	0	0	0	0	0	0	0	0	0	2	0
OTU613	0	0	0	0	0	0	0	0	0	0	0	0	0	0	0	0	0	0	0	0	0	0	0	4	0
OTU614	0	0	0	0	0	0	0	0	0	0	0	0	0	0	0	0	0	0	0	0	0	0	0	4	0
OTU615	0	0	0	0	0	0	0	0	0	2	0	7	0	0	1	0	0	0	1	0	0	0	0	12	0
OTU616	0	0	1	0	0	1	0	0	0	0	0	0	0	0	0	0	1	0	2	0	0	0	0	3	1
OTU617	0	0	0	0	0	0	0	0	0	0	0	0	0	1	0	0	0	0	0	0	0	0	0	4	0
OTU618	0	0	0	0	0	0	1	0	0	0	0	0	0	0	0	0	0	0	0	0	0	0	0	18	0
OTU619	0	0	0	0	0	0	0	0	0	0	0	0	0	1	0	0	0	0	0	0	0	0	0	2	0
OTU62	0	0	0	0	1	0	0	0	0	0	1	0	3	0	24	0	33	52	3	0	0	0	0	0	0
OTU620	0	0	0	0	0	0	0	0	0	0	0	0	0	0	0	0	0	0	0	0	0	0	0	3	0
OTU621	0	0	0	0	0	0	0	0	0	0	0	0	0	3	0	0	0	0	0	0	0	0	0	9	0
OTU622	0	0	1	0	1	0	0	0	1	0	0	0	1	0	0	1	1	0	1	1	1	1	1	1	2
OTU623	1	1	0	0	0	0	1	0	0	0	0	0	1	0	1	0	1	0	8	0	1	0	0	0	6
OTU624	0	0	0	0	0	0	0	0	0	0	0	0	0	0	0	0	0	0	4	0	0	0	0	0	1
OTU625	1	0	0	0	0	0	0	0	0	0	0	0	2	0	22	0	20	5	3	0	0	1	1	0	0
OTU626	0	0	0	0	0	0	2	0	0	0	0	0	0	146	0	0	0	0	0	7	0	0	0	0	0
OTU627	0	0	0	0	0	0	0	0	0	0	0	1	9	0	18	0	41	0	0	0	0	0	0	0	0
OTU628	0	0	0	0	0	0	0	0	0	0	0	0	0	83	0	0	0	0	3	99	0	0	0	0	0
OTU629	0	0	2	0	0	0	0	0	0	0	0	2	0	0	35	0	8	1	0	0	0	0	3	5	0
OTU63	0	5	1	0	0	7	1	4	10	0	0	2	2	22	1	0	9	1	17	4	1	8	0	14	12
OTU630	19	3	13	0	1	0	1	1	0	0	0	0	0	0	0	0	0	0	0	0	0	0	0	0	0
OTU64	0	0	6	0	1	1	0	0	0	0	0	1	1	0	29	0	29	7	30	0	0	2	5	0	0
OTU65	0	0	0	1	0	2	0	0	1	2	0	1	1	8	0	1	2	1	6	0	1	2	1	8	3
OTU66	0	0	0	0	0	0	0	0	0	0	0	0	0	0	25	0	5	158	0	0	0	0	2	0	0
OTU67	6	6	28	2	4	8	2	2	1	8	10	3	3	3	10	0	3	1	73	3	1	2	0	5	1
OTU68	1	1	2	0	0	1	0	0	150	0	4	2	0	3	27	0	8	90	11	3	0	0	4	0	57
OTU69	0	1	0	1	11	0	0	0	0	0	0	6	5	0	61	1	44	54	3	0	1	0	0	0	0
OTU7	3	1	29	1	6	128	3	5	489	6	1	271	31	26	4729	5	907	34	77	9	2	9	344	5	111
OTU70	3	4	0	3	4	5	3	3	5	7	0	0	5	16	4	6	5	0	11	0	7	1	3	9	6
OTU71	0	0	0	0	0	0	0	0	0	4	0	19	0	6	0	0	0	0	4	0	0	0	0	51	0
OTU72	0	0	0	0	0	0	0	2	0	0	0	12	0	4	0	0	0	0	19	0	0	0	0	15	0
OTU73	0	0	0	0	0	1	0	0	0	0	0	7	1	0	12	0	29	1	0	0	1	0	0	0	0
OTU74	0	0	0	0	0	0	0	0	0	0	0	0	0	0	0	0	0	61	0	0	1	0	0	0	0
OTU75	0	0	0	0	0	0	0	1	0	0	0	12	0	6	0	0	0	0	14	0	0	0	0	88	0
OTU76	0	0	0	0	0	0	0	0	0	1	0	16	0	10	0	0	0	0	9	0	0	0	0	2	0
OTU77	0	0	0	0	0	0	0	0	0	0	0	61	1	2	182	0	31	0	0	0	0	0	16	0	0
OTU78	0	2	0	0	0	122	2	0	4	0	0	0	0	4	0	0	0	0	2	4	0	0	0	0	0
OTU79	0	0	0	1	0	0	0	0	6	102	0	0	0	0	0	0	0	0	93	0	2	0	0	0	0
OTU8	2	0	0	0	0	1389	0	0	1	0	371	6	1	2	39	0	28	4038	19	100	0	1	5	0	1
OTU80	1	4	1	5	5	4	3	5	2	2	2	0	7	4	3	6	5	0	10	2	6	3	3	3	8
OTU81	0	0	0	0	0	0	0	0	0	0	0	5	1	0	98	0	28	10	0	0	0	0	6	0	0
OTU82	0	0	0	0	0	0	0	1	0	0	0	0	0	14	0	0	99	0	85	0	0	0	3	0	0
OTU83	0	0	0	0	0	0	0	0	0	0	0	0	0	1	0	0	0	0	0	320	0	0	0	0	0
OTU84	0	0	0	0	32	51	0	0	7	0	2	0	0	0	0	0	0	0	3	0	0	0	6	0	0
OTU85	1	1	1	0	0	0	0	0	0	0	0	4	0	11	20	0	43	0	7	2	1	1	0	1	0
OTU86	6	8	6	0	8	19	8	8	0	8	1	1	1	6	0	0	1	0	1	0	0	0	0	0	0
OTU87	0	0	0	0	0	0	0	0	0	0	0	214	0	0	0	0	0	0	0	0	0	0	0	0	0
OTU88	0	0	0	0	1	0	1	1	0	0	0	0	0	0	9	0	0	10	59	0	0	0	0	0	2
OTU89	1	0	0	0	0	1	0	0	0	7	0	0	0	0	0	3	3	0	0	0	8	1	0	2	1
OTU9	2	2	3	1	3	3	0	0	0	2	0	112	17	17	709	0	316	946	12	0	2	0	33	0	13
OTU90	0	0	0	0	0	0	0	0	2	14	0	60	0	7	1	0	1	0	11	0	0	0	0	17	0
OTU91	0	0	0	0	0	0	0	0	0	0	0	0	0	0	0	0	0	0	9	84	0	0	0	0	0
OTU92	0	0	0	0	0	0	0	0	0	0	0	7	0	0	0	0	0	0	2	0	0	0	0	12	0
OTU93	0	0	0	0	0	0	1	0	0	1	0	2	1	0	14	0	31	0	0	0	0	1	0	0	0
OTU94	0	0	0	0	0	0	0	0	0	0	0	0	0	0	0	0	0	0	60	0	0	0	0	4	0
OTU95	0	0	0	0	0	0	0	0	0	3	0	9	0	3	0	0	0	0	10	0	0	0	0	27	0
OTU96	0	0	6	0	0	0	0	0	0	0	0	0	1	0	29	0	1	0	0	0	0	0	1	0	0
OTU97	2	1	0	0	1	0	1	1	2	3	0	0	2	7	1	0	2	0	9	1	0	1	0	2	1
OTU98	0	0	0	0	0	0	0	0	0	0	0	18	0	5	0	0	0	0	21	0	0	0	0	45	0
OTU99	0	2	0	0	0	0	0	0	0	1	0	7	1	0	3	0	6	0	17	0	0	0	1	6	0
