# Supplementary material for: Decisive Effects of Life Stage on the Gut Microbiota Discrepancy Between Two Wild Populations of Hibernating Asiatic Toads (Bufo gargarizans)
Source: Front Microbiol. 2021 Aug 3;12:665849. doi: 10.3389/fmicb.2021.665849 (PMC8369469; doi:10.3389/fmicb.2021.665849)
Supplement: Supplementary file 1 [file Data_Sheet_1.zip › Supplementary Material/taxonomy_assignment.tsv]

Feature ID	Taxon	Confidence
#q2:types	categorical	categorical
OTU1	k__Bacteria; p__Proteobacteria; c__Gammaproteobacteria; o__Pseudomonadales; f__Pseudomonadaceae; g__Pseudomonas	0.9736719258401203
OTU2	k__Bacteria; p__Proteobacteria; c__Gammaproteobacteria; o__Pseudomonadales; f__Pseudomonadaceae	0.9999975691043275
OTU3	k__Bacteria; p__Proteobacteria; c__Gammaproteobacteria; o__Enterobacteriales; f__Enterobacteriaceae; g__Serratia; s__	0.8832282348636007
OTU4	k__Bacteria; p__Proteobacteria; c__Gammaproteobacteria; o__Pseudomonadales; f__Pseudomonadaceae; g__Pseudomonas; s__	0.9003197755599501
OTU5	k__Bacteria; p__Proteobacteria; c__Gammaproteobacteria; o__Enterobacteriales; f__Enterobacteriaceae	0.9999432800662745
OTU6	k__Bacteria; p__Proteobacteria; c__Gammaproteobacteria; o__Enterobacteriales; f__Enterobacteriaceae; g__Citrobacter; s__	0.9053303962677325
OTU7	k__Bacteria; p__Proteobacteria; c__Gammaproteobacteria; o__Aeromonadales; f__Aeromonadaceae	0.9999973020320045
OTU8	k__Bacteria; p__Bacteroidetes; c__Bacteroidia; o__Bacteroidales; f__Bacteroidaceae; g__Bacteroides; s__	0.9381522476877474
OTU9	k__Bacteria; p__Proteobacteria; c__Alphaproteobacteria; o__Rhizobiales	0.9996062798034876
OTU10	k__Bacteria; p__Proteobacteria; c__Betaproteobacteria; o__Burkholderiales; f__Oxalobacteraceae; g__; s__	0.9934705702385672
OTU11	k__Bacteria; p__Proteobacteria; c__Gammaproteobacteria; o__Aeromonadales; f__Aeromonadaceae; g__; s__	0.9842847928203958
OTU12	k__Bacteria; p__Proteobacteria; c__Alphaproteobacteria; o__Sphingomonadales; f__Sphingomonadaceae; g__Sphingomonas; s__	0.9541233186279969
OTU13	k__Bacteria; p__Fusobacteria; c__Fusobacteriia; o__Fusobacteriales; f__Fusobacteriaceae; g__u114; s__	0.9999999440969576
OTU14	k__Bacteria; p__Proteobacteria; c__Gammaproteobacteria; o__Legionellales; f__Legionellaceae; g__; s__	0.8365706285341962
OTU15	k__Bacteria; p__Actinobacteria; c__Actinobacteria; o__Actinomycetales; f__Microbacteriaceae; g__Clavibacter; s__	0.8883419279778241
OTU16	k__Bacteria; p__Firmicutes; c__Clostridia; o__Clostridiales; f__Lachnospiraceae	0.9840236841172092
OTU17	Unassigned	0.6442242067893436
OTU18	k__Bacteria; p__Proteobacteria; c__Gammaproteobacteria; o__Aeromonadales; f__Aeromonadaceae; g__; s__	0.9886170354565799
OTU19	k__Bacteria; p__Actinobacteria; c__Actinobacteria; o__Actinomycetales; f__Microbacteriaceae; g__Salinibacterium; s__	0.8635519987918147
OTU20	k__Bacteria; p__Proteobacteria; c__Gammaproteobacteria; o__Aeromonadales; f__Aeromonadaceae; g__; s__	0.8798967684415462
OTU21	k__Bacteria	0.953566258426134
OTU22	k__Bacteria; p__Firmicutes; c__Clostridia; o__Clostridiales; f__Ruminococcaceae; g__; s__	0.9813565576234716
OTU23	k__Bacteria; p__Proteobacteria; c__Gammaproteobacteria; o__Enterobacteriales; f__Enterobacteriaceae	0.999999136163391
OTU24	k__Bacteria; p__Proteobacteria; c__Alphaproteobacteria; o__Sphingomonadales; f__Sphingomonadaceae; g__Zymomonas; s__	0.9999557439631706
OTU25	k__Bacteria; p__Bacteroidetes	0.9999714950864063
OTU26	k__Bacteria	0.973063066483671
OTU27	k__Bacteria; p__Proteobacteria; c__Gammaproteobacteria; o__Enterobacteriales; f__Enterobacteriaceae	0.9997664673366773
OTU28	k__Bacteria; p__Proteobacteria; c__Alphaproteobacteria; o__Rhizobiales; f__Rhizobiaceae	0.9460462403963793
OTU29	k__Bacteria; p__Firmicutes; c__Clostridia; o__Clostridiales; f__Clostridiaceae; g__Clostridium; s__perfringens	0.8562821365646934
OTU30	k__Bacteria; p__Proteobacteria; c__Alphaproteobacteria; o__Rhodobacterales; f__Rhodobacteraceae; g__Rhodobacter; s__	0.9992623241258126
OTU31	k__Bacteria; p__Proteobacteria; c__Deltaproteobacteria; o__Desulfovibrionales; f__Desulfovibrionaceae; g__; s__	0.9915222419076508
OTU32	k__Bacteria	0.8111084069432237
OTU33	k__Bacteria; p__Proteobacteria; c__Gammaproteobacteria; o__Enterobacteriales; f__Enterobacteriaceae	0.9999999954277112
OTU34	k__Bacteria; p__Proteobacteria; c__Alphaproteobacteria; o__Sphingomonadales; f__Sphingomonadaceae; g__Sphingomonas; s__yabuuchiae	0.9731697781003649
OTU35	k__Bacteria; p__Proteobacteria; c__Gammaproteobacteria; o__Alteromonadales; f__Shewanellaceae; g__Shewanella; s__	0.9998360013202772
OTU36	k__Bacteria; p__Cyanobacteria; c__Chloroplast; o__Chlorophyta; f__Chlamydomonadaceae; g__Acutodesmus; s__obliquus	0.9999999994020783
OTU37	k__Bacteria; p__Proteobacteria; c__Alphaproteobacteria; o__Rhizobiales; f__Bradyrhizobiaceae; g__Bradyrhizobium; s__	0.9800927774742895
OTU38	Unassigned	0.8986930589500683
OTU39	k__Bacteria; p__Proteobacteria; c__Gammaproteobacteria; o__Pseudomonadales; f__Moraxellaceae; g__Acinetobacter; s__johnsonii	0.957676165788456
OTU40	k__Bacteria; p__Actinobacteria; c__Actinobacteria; o__Actinomycetales; f__Mycobacteriaceae; g__Mycobacterium; s__	0.989549001908115
OTU41	k__Bacteria; p__Proteobacteria; c__Gammaproteobacteria; o__Pseudomonadales; f__Pseudomonadaceae; g__Pseudomonas; s__stutzeri	0.8494863773309604
OTU42	k__Bacteria; p__Actinobacteria; c__Actinobacteria; o__Actinomycetales; f__Micrococcaceae; g__Arthrobacter; s__psychrolactophilus	0.9994683466457722
OTU43	k__Bacteria; p__Proteobacteria; c__Alphaproteobacteria; o__Rhizobiales; f__Hyphomicrobiaceae; g__Devosia; s__	0.9998040719450384
OTU44	k__Bacteria	0.9049213234263004
OTU45	k__Bacteria	0.910502581357533
OTU46	k__Bacteria; p__Proteobacteria; c__Alphaproteobacteria; o__Rhodobacterales; f__Rhodobacteraceae; g__Rhodobacter; s__	0.9998432311339699
OTU47	k__Bacteria	0.8822498603560193
OTU48	k__Bacteria	0.901017304863236
OTU49	Unassigned	0.900312479956684
OTU50	k__Bacteria; p__Firmicutes; c__Bacilli; o__Lactobacillales; f__Enterococcaceae; g__Vagococcus	0.9996873613289932
OTU51	k__Bacteria; p__Proteobacteria; c__Gammaproteobacteria; o__Xanthomonadales; f__Xanthomonadaceae; g__Stenotrophomonas; s__	0.9816228190259298
OTU52	k__Bacteria	0.8744866449640009
OTU53	k__Bacteria; p__Firmicutes; c__Clostridia; o__Clostridiales	0.999999463638074
OTU54	k__Bacteria; p__Cyanobacteria; c__Chloroplast; o__Streptophyta; f__; g__; s__	0.9999999998103135
OTU55	k__Bacteria; p__Proteobacteria; c__Alphaproteobacteria; o__Caulobacterales; f__Caulobacteraceae; g__; s__	0.9306794639107975
OTU56	k__Bacteria; p__Proteobacteria; c__Alphaproteobacteria; o__Rhizobiales	0.9999248575315667
OTU57	k__Bacteria	0.9338788166823155
OTU58	k__Bacteria	0.9217602957475927
OTU59	k__Bacteria	0.9101142437109426
OTU60	k__Bacteria; p__Cyanobacteria; c__Chloroplast; o__CAB-I; f__; g__; s__	0.9999999804704489
OTU61	k__Bacteria	0.8197343934423075
OTU62	k__Bacteria; p__Proteobacteria; c__Alphaproteobacteria; o__Rhizobiales; f__Xanthobacteraceae	0.9808687944496629
OTU63	k__Bacteria	0.8194001654671074
OTU64	k__Bacteria; p__Bacteroidetes; c__Flavobacteriia; o__Flavobacteriales; f__Flavobacteriaceae; g__Flavobacterium	0.9999999730485296
OTU65	k__Bacteria	0.8866208476939336
OTU66	k__Bacteria; p__Proteobacteria; c__Betaproteobacteria; o__Rhodocyclales; f__Rhodocyclaceae; g__Propionivibrio; s__	0.9997319041732158
OTU67	k__Bacteria; p__Proteobacteria; c__Gammaproteobacteria; o__Pseudomonadales; f__Moraxellaceae; g__Acinetobacter; s__lwoffii	0.9922668280382573
OTU68	k__Bacteria; p__Proteobacteria; c__Gammaproteobacteria; o__Alteromonadales; f__Shewanellaceae; g__Shewanella; s__	0.999986658631721
OTU69	k__Bacteria; p__Proteobacteria; c__Alphaproteobacteria; o__Rhizobiales; f__Xanthobacteraceae; g__; s__	0.9970376166491367
OTU70	k__Bacteria	0.9248510918465639
OTU71	k__Bacteria	0.968268714030425
OTU72	k__Bacteria	0.9574002091773073
OTU73	k__Bacteria; p__Proteobacteria; c__Betaproteobacteria; o__Burkholderiales; f__Comamonadaceae	0.9999554072556185
OTU74	k__Bacteria; p__Chlamydiae; c__Chlamydiia; o__Chlamydiales	0.9999999934005713
OTU75	k__Bacteria	0.9723614982420156
OTU76	k__Bacteria	0.8313049941295463
OTU77	k__Bacteria; p__Bacteroidetes; c__Bacteroidia; o__Bacteroidales; f__Marinilabiaceae	0.9985445364491388
OTU78	k__Bacteria; p__Firmicutes; c__Erysipelotrichi; o__Erysipelotrichales; f__Erysipelotrichaceae; g__; s__	0.9842109781653995
OTU79	k__Bacteria	0.8979324674410535
OTU80	k__Bacteria	0.9211820350398309
OTU81	k__Bacteria; p__Proteobacteria; c__Betaproteobacteria; o__Burkholderiales	0.9402545040242147
OTU82	k__Bacteria; p__Spirochaetes; c__Spirochaetes; o__[Borreliales]; f__[Borreliaceae]; g__Spironema; s__	0.9999999999795364
OTU83	k__Bacteria; p__Spirochaetes; c__[Brevinematae]; o__[Brevinematales]; f__Brevinemataceae; g__Brevinema; s__andersonii	0.9999739784636072
OTU84	k__Bacteria; p__Bacteroidetes; c__Bacteroidia; o__Bacteroidales; f__Bacteroidaceae; g__Bacteroides; s__	0.8654161597357619
OTU85	k__Bacteria; p__Proteobacteria; c__Alphaproteobacteria; o__Rhodobacterales; f__Rhodobacteraceae; g__Paracoccus	0.997589501250098
OTU86	k__Bacteria; p__Proteobacteria; c__Gammaproteobacteria; o__Pseudomonadales; f__Moraxellaceae; g__Acinetobacter	0.9999990559158443
OTU87	k__Bacteria; p__Proteobacteria; c__Betaproteobacteria; o__Burkholderiales; f__Alcaligenaceae; g__Alcaligenes; s__faecalis	0.9848076749712336
OTU88	k__Bacteria; p__Proteobacteria; c__Betaproteobacteria; o__Burkholderiales; f__Comamonadaceae	0.9999946234268243
OTU89	Unassigned	0.8684267666158877
OTU90	k__Bacteria	0.9705606578402095
OTU91	k__Bacteria; p__Bacteroidetes; c__Bacteroidia; o__Bacteroidales; f__Bacteroidaceae; g__Bacteroides; s__	0.9799109670338236
OTU92	k__Bacteria	0.953021664899075
OTU93	k__Bacteria; p__Firmicutes; c__Clostridia; o__Clostridiales	0.9967496759094636
OTU94	k__Bacteria	0.9392845880361455
OTU95	k__Bacteria	0.9160434400551614
OTU96	k__Bacteria; p__Proteobacteria; c__Betaproteobacteria; o__Burkholderiales; f__Comamonadaceae	0.999876150879074
OTU97	k__Bacteria	0.9687047807610826
OTU98	k__Bacteria	0.9517382962664572
OTU99	k__Bacteria; p__Actinobacteria; c__Actinobacteria; o__Actinomycetales; f__Corynebacteriaceae; g__Corynebacterium; s__	0.9997959112978361
OTU100	Unassigned	0.8762828748785514
OTU101	k__Bacteria	0.9242815464732289
OTU102	k__Bacteria	0.9302088794524929
OTU103	k__Bacteria; p__Proteobacteria; c__Betaproteobacteria; o__Burkholderiales; f__Comamonadaceae; g__Hydrogenophaga; s__	0.9950453598877624
OTU104	k__Bacteria; p__Firmicutes; c__Bacilli; o__Bacillales; f__Staphylococcaceae; g__Staphylococcus	0.9945197786525679
OTU105	k__Bacteria; p__Proteobacteria; c__Betaproteobacteria; o__Burkholderiales; f__Burkholderiaceae; g__Burkholderia; s__	0.9861308536607631
OTU106	k__Bacteria	0.90392812588406
OTU107	Unassigned	0.8047077020931483
OTU108	k__Bacteria	0.9601175779829912
OTU109	k__Bacteria; p__Proteobacteria; c__Alphaproteobacteria; o__Rickettsiales; f__mitochondria	1.0000000000000133
OTU110	k__Bacteria; p__Tenericutes; c__Mollicutes; o__Mycoplasmatales; f__Mycoplasmataceae	0.9999999999576049
OTU111	k__Bacteria	0.9521611348824804
OTU112	k__Bacteria; p__Proteobacteria; c__Gammaproteobacteria; o__Pseudomonadales; f__Moraxellaceae; g__Psychrobacter; s__	0.999438485547012
OTU113	k__Bacteria; p__Actinobacteria; c__Coriobacteriia; o__Coriobacteriales; f__Coriobacteriaceae; g__; s__	0.9995933602199838
OTU114	k__Bacteria	0.951582933951952
OTU115	k__Bacteria; p__Actinobacteria; c__Actinobacteria; o__Actinomycetales; f__Pseudonocardiaceae; g__Amycolatopsis; s__	0.9999528446851296
OTU116	k__Bacteria; p__Bacteroidetes; c__Cytophagia; o__Cytophagales; f__Cytophagaceae; g__Flectobacillus; s__	0.9999999996471445
OTU117	k__Bacteria	0.972074557388377
OTU118	k__Bacteria; p__Bacteroidetes; c__Bacteroidia; o__Bacteroidales; f__Porphyromonadaceae; g__Dysgonomonas; s__	0.9999937738417078
OTU119	k__Bacteria	0.9680437157832995
OTU120	k__Bacteria; p__Proteobacteria; c__Alphaproteobacteria; o__Rhizobiales	0.9994299722401576
OTU121	k__Bacteria; p__Actinobacteria; c__Actinobacteria; o__Actinomycetales; f__Micrococcaceae; g__Microbispora; s__rosea	0.9540279799380605
OTU122	k__Bacteria; p__Proteobacteria; c__Alphaproteobacteria; o__Caulobacterales; f__Caulobacteraceae; g__Brevundimonas; s__diminuta	0.9823128398025406
OTU123	k__Bacteria; p__Fusobacteria; c__Fusobacteriia; o__Fusobacteriales; f__Fusobacteriaceae; g__Cetobacterium; s__somerae	0.9925930529077467
OTU124	k__Bacteria	0.9703251337685382
OTU125	k__Bacteria	0.8948267175889638
OTU126	Unassigned	0.8420075328218608
OTU127	k__Bacteria; p__Firmicutes; c__Clostridia; o__Clostridiales; f__Lachnospiraceae	0.9367293654665964
OTU128	k__Bacteria; p__Proteobacteria; c__Gammaproteobacteria; o__Pseudomonadales; f__Moraxellaceae; g__Acinetobacter; s__rhizosphaerae	0.9992098240132703
OTU129	k__Bacteria; p__Gemmatimonadetes; c__Gemm-3; o__; f__; g__; s__	0.9999992824987787
OTU130	k__Bacteria	0.9489396130435804
OTU131	k__Bacteria; p__Proteobacteria; c__Betaproteobacteria; o__Burkholderiales; f__Comamonadaceae	0.9993468866459171
OTU132	k__Bacteria; p__Firmicutes; c__Erysipelotrichi; o__Erysipelotrichales; f__Erysipelotrichaceae; g__; s__	0.9988440891185668
OTU133	k__Bacteria; p__Bacteroidetes; c__Bacteroidia; o__Bacteroidales; f__Rikenellaceae; g__; s__	0.9998292783164214
OTU134	k__Bacteria	0.9228924894097432
OTU135	k__Bacteria; p__Cyanobacteria; c__Chloroplast; o__Euglenozoa; f__; g__; s__	0.9999998605849028
OTU136	k__Bacteria	0.9045228830004964
OTU137	k__Bacteria; p__Bacteroidetes; c__Bacteroidia; o__Bacteroidales; f__Bacteroidaceae; g__Bacteroides; s__	0.9944463396846268
OTU138	Unassigned	0.8737172539465632
OTU139	k__Bacteria	0.9549474321608933
OTU140	k__Bacteria	0.9177847188469412
OTU141	k__Bacteria	0.9104243286777317
OTU142	k__Bacteria	0.9699884445946918
OTU143	k__Bacteria	0.9656670453746473
OTU144	k__Bacteria; p__Firmicutes; c__Clostridia; o__Clostridiales; f__Veillonellaceae; g__; s__	0.9952430186061354
OTU145	k__Bacteria; p__Bacteroidetes; c__Bacteroidia; o__Bacteroidales; f__Rikenellaceae; g__PW3; s__	0.9999992634373468
OTU146	k__Bacteria; p__Proteobacteria; c__Gammaproteobacteria; o__Pseudomonadales; f__Moraxellaceae; g__Acinetobacter; s__	0.9352042146898554
OTU147	k__Bacteria	0.940426002799416
OTU148	k__Bacteria; p__Actinobacteria; c__Actinobacteria; o__Actinomycetales; f__Micrococcaceae; g__Rothia; s__amarae	0.979128268290093
OTU149	k__Bacteria	0.8486796800312056
OTU150	k__Bacteria; p__Bacteroidetes; c__Bacteroidia; o__Bacteroidales; f__[Paraprevotellaceae]; g__; s__	0.957191352996076
OTU151	k__Bacteria	0.9678542372412381
OTU152	Unassigned	0.8930730498741398
OTU153	Unassigned	0.8633853919431376
OTU154	k__Bacteria; p__Proteobacteria; c__Alphaproteobacteria; o__Rhodospirillales; f__Rhodospirillaceae	0.9999259288703296
OTU155	k__Bacteria; p__Proteobacteria; c__Alphaproteobacteria; o__Rhizobiales; f__Bradyrhizobiaceae; g__Bosea; s__genosp.	0.8384420418740651
OTU156	k__Bacteria	0.9786551584912884
OTU157	k__Bacteria	0.9172111154134575
OTU158	k__Bacteria	0.9832890076542692
OTU159	k__Bacteria	0.9359861051130339
OTU160	k__Bacteria	0.9357937598025459
OTU161	k__Bacteria; p__Proteobacteria; c__Betaproteobacteria; o__Rhodocyclales; f__Rhodocyclaceae; g__Dechloromonas; s__	0.9716819495584337
OTU162	k__Bacteria	0.8285256265808854
OTU163	k__Bacteria	0.9574086529943424
OTU164	k__Bacteria	0.9758091555084939
OTU165	k__Bacteria	0.9073915209231082
OTU166	k__Bacteria; p__Proteobacteria; c__Alphaproteobacteria; o__Rhizobiales	0.9999993645776658
OTU167	k__Bacteria	0.9741734980992731
OTU168	k__Bacteria	0.841955631658311
OTU169	k__Bacteria	0.969161322652659
OTU170	k__Bacteria; p__Cyanobacteria; c__Chloroplast; o__CAB-I; f__; g__; s__	0.9997823850265011
OTU171	k__Bacteria; p__Actinobacteria; c__Actinobacteria; o__Actinomycetales; f__Intrasporangiaceae	0.9390272314516115
OTU172	k__Bacteria	0.9270507558346524
OTU173	k__Bacteria	0.8931830533757813
OTU174	k__Bacteria; p__Proteobacteria; c__Alphaproteobacteria; o__Rhizobiales; f__Beijerinckiaceae; g__Beijerinckia; s__	0.9222341432529486
OTU175	k__Bacteria; p__Proteobacteria; c__Alphaproteobacteria; o__Sphingomonadales; f__Sphingomonadaceae	0.9998848789491319
OTU176	k__Bacteria; p__Cyanobacteria; c__Chloroplast; o__Chlorophyta; f__Trebouxiophyceae; g__; s__	0.9999999794180499
OTU177	k__Bacteria; p__Proteobacteria; c__Alphaproteobacteria; o__Rhizobiales; f__Phyllobacteriaceae	0.999229649137138
OTU178	Unassigned	0.855630850061901
OTU179	k__Archaea; p__Crenarchaeota; c__Thaumarchaeota; o__Nitrososphaerales; f__Nitrososphaeraceae; g__Candidatus Nitrososphaera; s__	0.9979602084118839
OTU180	k__Bacteria; p__Proteobacteria; c__Epsilonproteobacteria; o__Campylobacterales; f__Campylobacteraceae; g__Arcobacter; s__	0.9999733261678598
OTU181	k__Bacteria; p__Proteobacteria; c__Betaproteobacteria; o__Burkholderiales; f__Comamonadaceae	0.9999954651143286
OTU182	k__Bacteria; p__Proteobacteria; c__Alphaproteobacteria; o__Sphingomonadales; f__Sphingomonadaceae; g__Kaistobacter; s__	0.8618871000596029
OTU183	k__Bacteria	0.8638553344348953
OTU184	k__Bacteria	0.8892629080901157
OTU185	k__Bacteria	0.850959212145716
OTU186	Unassigned	0.8338933448409012
OTU187	k__Bacteria	0.9598780824118053
OTU188	k__Bacteria	0.8280796150051082
OTU189	k__Bacteria	0.9775353445705743
OTU190	k__Bacteria	0.9290850399982786
OTU191	k__Bacteria	0.9306553925983744
OTU192	Unassigned	0.8678620978885377
OTU193	k__Bacteria	0.9706174576240907
OTU194	k__Bacteria	0.8764031229856826
OTU195	k__Bacteria; p__Proteobacteria; c__Alphaproteobacteria; o__Sphingomonadales; f__Sphingomonadaceae; g__Sphingobium; s__	0.9995694046988195
OTU196	k__Bacteria	0.9551460196390449
OTU197	k__Bacteria	0.8669726996800072
OTU198	k__Bacteria	0.9397099623294282
OTU199	k__Bacteria	0.8405941261896185
OTU200	k__Bacteria	0.9296527321850324
OTU201	k__Bacteria	0.9643741099303312
OTU202	k__Bacteria	0.8730427706831784
OTU203	k__Bacteria	0.935495761004486
OTU204	k__Bacteria	0.9563159774144105
OTU205	k__Bacteria; p__Proteobacteria; c__Betaproteobacteria; o__Burkholderiales; f__Comamonadaceae	0.9997993593206781
OTU206	k__Bacteria; p__Proteobacteria; c__Gammaproteobacteria; o__Legionellales; f__Legionellaceae; g__Legionella; s__	0.930522956931881
OTU207	k__Bacteria	0.9645114295145855
OTU208	k__Bacteria; p__Bacteroidetes; c__Flavobacteriia; o__Flavobacteriales; f__[Weeksellaceae]; g__Chryseobacterium; s__	0.9986784979576532
OTU209	k__Bacteria	0.9235301137655744
OTU210	k__Bacteria	0.9178693448270957
OTU211	k__Bacteria	0.8723267626202741
OTU212	Unassigned	0.849536442398652
OTU213	k__Bacteria	0.9053206748840442
OTU214	k__Bacteria	0.90460909547167
OTU215	k__Bacteria; p__Bacteroidetes; c__Bacteroidia; o__Bacteroidales; f__Bacteroidaceae; g__Bacteroides; s__	0.9993945144019656
OTU216	k__Bacteria; p__Bacteroidetes; c__Flavobacteriia; o__Flavobacteriales; f__Flavobacteriaceae; g__Flavobacterium; s__	0.985071854962699
OTU217	k__Bacteria	0.9418627947812117
OTU218	k__Bacteria	0.9574341303542101
OTU219	k__Bacteria; p__Proteobacteria; c__Alphaproteobacteria; o__Rhizobiales	0.9999911830207743
OTU220	k__Bacteria; p__Proteobacteria; c__Alphaproteobacteria; o__Rhizobiales; f__Methylobacteriaceae; g__; s__	0.9999185341165523
OTU221	k__Bacteria	0.9317885378500527
OTU222	k__Bacteria; p__Proteobacteria; c__Gammaproteobacteria; o__Pseudomonadales; f__Moraxellaceae; g__Enhydrobacter; s__	0.9952162354304406
OTU223	k__Bacteria; p__Firmicutes; c__Clostridia; o__Clostridiales; f__Ruminococcaceae; g__; s__	0.9954849562145041
OTU224	k__Bacteria; p__Firmicutes; c__Clostridia; o__Clostridiales; f__Peptococcaceae; g__; s__	0.9743867318898368
OTU225	k__Bacteria; p__Proteobacteria; c__Alphaproteobacteria; o__Rhizobiales	0.9999914001679435
OTU226	k__Bacteria; p__Chlamydiae; c__Chlamydiia; o__Chlamydiales; f__Chlamydiaceae; g__Chlamydia; s__pneumoniae	0.9999555414294184
OTU227	Unassigned	0.8015464986405765
OTU228	k__Bacteria; p__Firmicutes; c__Clostridia; o__Clostridiales; f__Ruminococcaceae; g__; s__	0.9146159580570794
OTU229	k__Bacteria	0.9299675482580022
OTU230	k__Bacteria	0.9362652845369231
OTU231	k__Bacteria	0.9662642476470494
OTU232	k__Bacteria	0.9257812760907466
OTU233	k__Bacteria	0.8995376725241736
OTU234	k__Bacteria; p__Proteobacteria; c__Alphaproteobacteria	0.9999889509542704
OTU235	k__Bacteria; p__Bacteroidetes; c__Flavobacteriia; o__Flavobacteriales; f__Flavobacteriaceae; g__Flavobacterium; s__	0.9999923560774252
OTU236	k__Bacteria	0.9247237858316898
OTU237	k__Bacteria	0.9163043881841076
OTU238	Unassigned	0.8888941265783566
OTU239	k__Bacteria	0.9220064420650443
OTU240	k__Bacteria	0.9691539591563124
OTU241	k__Bacteria; p__Proteobacteria; c__Gammaproteobacteria; o__Legionellales	0.9988728643124393
OTU242	k__Bacteria; p__Bacteroidetes; c__Bacteroidia; o__Bacteroidales	0.9999005404164846
OTU243	k__Bacteria	0.9326475474190996
OTU244	Unassigned	0.5447815386082449
OTU245	k__Bacteria; p__Bacteroidetes; c__Cytophagia; o__Cytophagales; f__Cytophagaceae; g__Hymenobacter; s__	0.9999391219258413
OTU246	k__Bacteria	0.9592418876899642
OTU247	k__Bacteria; p__Proteobacteria; c__Betaproteobacteria; o__Burkholderiales; f__Comamonadaceae; g__Paucibacter; s__	0.9983065275690554
OTU248	k__Bacteria; p__Proteobacteria; c__Betaproteobacteria; o__Rhodocyclales; f__Rhodocyclaceae; g__Azospira; s__	0.9995827204955468
OTU249	k__Bacteria; p__Tenericutes; c__Mollicutes; o__Mycoplasmatales; f__Mycoplasmataceae; g__; s__	0.999999926119446
OTU250	k__Bacteria	0.9757445499400723
OTU251	k__Bacteria	0.9243905828274273
OTU252	k__Bacteria; p__Proteobacteria; c__Alphaproteobacteria; o__Rhodospirillales; f__Rhodospirillaceae; g__Phaeospirillum; s__	0.9999999529122203
OTU253	k__Bacteria; p__Planctomycetes; c__Planctomycetia; o__Planctomycetales; f__Planctomycetaceae; g__Planctomyces; s__	0.9999987207924559
OTU254	k__Bacteria; p__Actinobacteria; c__Actinobacteria; o__Actinomycetales; f__Propionibacteriaceae; g__Propionibacterium; s__acnes	0.9998282077986551
OTU255	k__Bacteria; p__Actinobacteria; c__Actinobacteria; o__Actinomycetales; f__Mycobacteriaceae; g__Mycobacterium; s__	0.9896337463139041
OTU256	k__Bacteria; p__Actinobacteria; c__Actinobacteria; o__Actinomycetales	0.9999966217417896
OTU257	k__Bacteria	0.9672095503755735
OTU258	k__Bacteria; p__Spirochaetes; c__Spirochaetes; o__[Borreliales]; f__[Borreliaceae]; g__Spironema; s__	0.9999999848839424
OTU259	k__Bacteria	0.9426553909039856
OTU260	k__Bacteria	0.9511778493610255
OTU261	k__Bacteria	0.9095703028535163
OTU262	k__Bacteria; p__Planctomycetes; c__Planctomycetia; o__Pirellulales; f__Pirellulaceae; g__Pirellula; s__	0.9999997425209463
OTU263	k__Bacteria	0.8913988247691327
OTU264	k__Bacteria	0.9732605023138876
OTU265	k__Bacteria; p__Actinobacteria; c__Actinobacteria; o__Actinomycetales; f__Pseudonocardiaceae; g__Pseudonocardia; s__	0.9937244064045143
OTU266	k__Bacteria	0.9695943753282021
OTU267	k__Bacteria; p__Bacteroidetes; c__Bacteroidia; o__Bacteroidales; f__Bacteroidaceae; g__Bacteroides; s__	0.9969196737245274
OTU268	k__Bacteria; p__Bacteroidetes; c__Flavobacteriia; o__Flavobacteriales; f__Flavobacteriaceae	0.9999998632467257
OTU269	k__Bacteria	0.8972773435126972
OTU270	k__Bacteria; p__Proteobacteria; c__Gammaproteobacteria; o__Enterobacteriales; f__Enterobacteriaceae; g__Morganella; s__	0.9996764160124029
OTU271	k__Bacteria	0.9685782642854541
OTU272	k__Bacteria; p__Firmicutes; c__Bacilli; o__Bacillales; f__Bacillaceae; g__Bacillus	0.999826815790857
OTU273	k__Bacteria; p__Proteobacteria; c__Alphaproteobacteria; o__Rhodospirillales; f__Rhodospirillaceae; g__; s__	0.9923294018622107
OTU274	k__Bacteria	0.9305054609260234
OTU275	k__Bacteria; p__Proteobacteria; c__Betaproteobacteria; o__Neisseriales; f__Neisseriaceae; g__Microvirgula; s__aerodenitrificans	0.9999993745856239
OTU276	k__Bacteria; p__Cyanobacteria; c__Chloroplast; o__Stramenopiles; f__; g__; s__	0.9688076815467574
OTU277	k__Bacteria; p__Firmicutes; c__Bacilli; o__Lactobacillales; f__Streptococcaceae; g__Lactococcus; s__	0.9998679970111115
OTU278	k__Bacteria	0.9486816594590525
OTU279	k__Bacteria	0.9679756519027508
OTU280	k__Bacteria	0.8606572833379199
OTU281	k__Bacteria; p__Bacteroidetes; c__Bacteroidia; o__Bacteroidales; f__Porphyromonadaceae; g__Parabacteroides; s__gordonii	0.9985398080215802
OTU282	k__Bacteria	0.9294961320672538
OTU283	k__Bacteria; p__Actinobacteria; c__Actinobacteria; o__Actinomycetales; f__Actinosynnemataceae	0.9965790086639715
OTU284	k__Bacteria	0.8633918746140995
OTU285	k__Bacteria	0.9020742627335632
OTU286	k__Bacteria; p__Bacteroidetes; c__Flavobacteriia; o__Flavobacteriales; f__[Weeksellaceae]; g__Chryseobacterium; s__	0.9999922523482211
OTU287	k__Bacteria	0.961826524801573
OTU288	k__Archaea; p__Crenarchaeota; c__Thaumarchaeota; o__Nitrososphaerales; f__Nitrososphaeraceae; g__Candidatus Nitrososphaera; s__	0.999989647018811
OTU289	k__Bacteria	0.959135426547089
OTU290	k__Bacteria	0.8935582942482116
OTU291	k__Bacteria; p__Bacteroidetes; c__Flavobacteriia; o__Flavobacteriales; f__[Weeksellaceae]; g__Chryseobacterium; s__	0.9993823232170486
OTU292	k__Bacteria	0.939451813622926
OTU293	k__Bacteria	0.9553929491748612
OTU294	k__Bacteria	0.9571020894011831
OTU295	k__Bacteria	0.852160535424414
OTU296	k__Bacteria	0.9737090431689764
OTU297	k__Bacteria	0.9450779457489639
OTU298	k__Bacteria	0.8717613491381704
OTU299	k__Bacteria; p__Firmicutes; c__Clostridia; o__Clostridiales; f__Ruminococcaceae; g__Ruminococcus; s__	0.8405937268557065
OTU300	k__Bacteria	0.9752210447393109
OTU301	k__Bacteria; p__Verrucomicrobia; c__Verrucomicrobiae; o__Verrucomicrobiales; f__Verrucomicrobiaceae; g__; s__	0.9999236113039197
OTU302	k__Bacteria	0.9564758761978508
OTU303	k__Bacteria	0.8719327888023066
OTU304	Unassigned	0.9070778645519874
OTU305	k__Bacteria; p__Proteobacteria; c__Alphaproteobacteria; o__Rickettsiales; f__; g__; s__	0.9728606508365483
OTU306	k__Bacteria	0.8885703124293688
OTU307	k__Bacteria	0.915328796531147
OTU308	k__Bacteria	0.9677404486540667
OTU309	k__Bacteria	0.9600434080686153
OTU310	k__Bacteria; p__Proteobacteria; c__Deltaproteobacteria; o__Desulfovibrionales; f__Desulfovibrionaceae; g__Desulfovibrio; s__	0.899810929342745
OTU311	k__Bacteria; p__Proteobacteria; c__Alphaproteobacteria; o__Rickettsiales; f__; g__; s__	0.9999779668185182
OTU312	k__Bacteria	0.9235386210237803
OTU313	k__Bacteria	0.9585638724642466
OTU314	k__Bacteria	0.946735062661019
OTU315	k__Bacteria; p__Actinobacteria; c__Actinobacteria; o__Actinomycetales; f__Nocardiaceae; g__Rhodococcus; s__	0.9999790431064766
OTU316	k__Bacteria; p__Planctomycetes; c__Phycisphaerae; o__WD2101; f__; g__; s__	0.9999999998448743
OTU317	k__Bacteria; p__Chlorobi; c__OPB56; o__; f__; g__; s__	0.9999999774013022
OTU318	k__Bacteria; p__Bacteroidetes; c__Sphingobacteriia; o__Sphingobacteriales; f__Sphingobacteriaceae; g__Sphingobacterium; s__faecium	0.999999967951141
OTU319	k__Bacteria; p__Firmicutes; c__Bacilli; o__Lactobacillales; f__Aerococcaceae; g__Aerococcus; s__	0.9999999999959073
OTU320	k__Bacteria; p__Firmicutes; c__Bacilli; o__Lactobacillales; f__Carnobacteriaceae; g__Carnobacterium; s__	0.9962419370501667
OTU321	k__Bacteria; p__Proteobacteria; c__Betaproteobacteria; o__Burkholderiales; f__Comamonadaceae; g__Comamonas; s__	0.9936302333013908
OTU322	k__Bacteria; p__Firmicutes; c__Bacilli; o__Lactobacillales; f__Streptococcaceae; g__Streptococcus; s__	0.9999101592577334
OTU323	k__Bacteria	0.8633488776503175
OTU324	k__Bacteria	0.9148321165179395
OTU325	k__Bacteria	0.9529962656869593
OTU326	k__Bacteria; p__Proteobacteria; c__Deltaproteobacteria; o__Desulfovibrionales; f__Desulfovibrionaceae; g__; s__	0.9702483143082058
OTU327	k__Bacteria; p__Firmicutes; c__Clostridia; o__Clostridiales; f__Veillonellaceae; g__; s__	0.9765702258046177
OTU328	k__Bacteria	0.9172304793342475
OTU329	k__Bacteria	0.8842175981983565
OTU330	Unassigned	0.9495113984757714
OTU331	k__Bacteria	0.9697167192894011
OTU332	k__Bacteria	0.9352151577458775
OTU333	k__Bacteria	0.9701660674353204
OTU334	k__Bacteria	0.8824853928269143
OTU335	k__Bacteria	0.9477771005914551
OTU336	k__Bacteria	0.9259505904833024
OTU337	k__Bacteria	0.8641448292379328
OTU338	k__Bacteria; p__Bacteroidetes; c__Flavobacteriia; o__Flavobacteriales; f__Flavobacteriaceae; g__Flavobacterium; s__	0.9997503287786493
OTU339	k__Bacteria; p__Proteobacteria; c__Alphaproteobacteria; o__BD7-3; f__; g__; s__	0.999998991718169
OTU340	k__Bacteria; p__Firmicutes; c__Clostridia; o__Clostridiales; f__Lachnospiraceae	0.9897261833142094
OTU341	k__Bacteria; p__Bacteroidetes; c__[Saprospirae]; o__[Saprospirales]; f__Saprospiraceae; g__; s__	0.9539391290154358
OTU342	k__Bacteria; p__Proteobacteria; c__Betaproteobacteria; o__Burkholderiales; f__Comamonadaceae; g__Limnohabitans; s__	0.9604829587118302
OTU343	k__Bacteria	0.9385996834846534
OTU344	k__Bacteria; p__Proteobacteria; c__Betaproteobacteria; o__Rhodocyclales; f__Rhodocyclaceae; g__Propionivibrio; s__	0.9875839872100659
OTU345	k__Bacteria; p__Proteobacteria; c__Gammaproteobacteria; o__Legionellales; f__Legionellaceae	0.9999979579075919
OTU346	k__Bacteria; p__Proteobacteria; c__Alphaproteobacteria; o__Rhodospirillales; f__Acetobacteraceae; g__Roseococcus; s__	0.9999793221906125
OTU347	k__Bacteria; p__Firmicutes; c__Clostridia; o__Clostridiales; f__Ruminococcaceae; g__; s__	0.9968997825003051
OTU348	k__Bacteria	0.9078375031548253
OTU349	Unassigned	0.8815380162494535
OTU350	k__Bacteria; p__Proteobacteria; c__Gammaproteobacteria; o__Chromatiales; f__Ectothiorhodospiraceae; g__Halorhodospira; s__	0.9994167151636495
OTU351	k__Bacteria; p__Actinobacteria; c__Actinobacteria; o__Actinomycetales; f__Brevibacteriaceae; g__Brevibacterium; s__aureum	0.8342930864197979
OTU352	k__Bacteria; p__Planctomycetes; c__Planctomycetia; o__Gemmatales; f__Gemmataceae; g__; s__	0.9999985896062354
OTU353	k__Bacteria; p__Bacteroidetes; c__Bacteroidia; o__Bacteroidales; f__Bacteroidaceae; g__Bacteroides	0.9999998471537296
OTU354	k__Bacteria; p__Proteobacteria; c__Betaproteobacteria; o__Burkholderiales; f__Burkholderiaceae	0.999975794068134
OTU355	k__Bacteria	0.9547324118832491
OTU356	k__Bacteria; p__Proteobacteria; c__Gammaproteobacteria; o__Pseudomonadales; f__Moraxellaceae; g__Acinetobacter; s__	0.978465940178102
OTU357	k__Bacteria	0.9160381501528034
OTU358	Unassigned	0.7962666742431763
OTU359	k__Bacteria	0.9317363668720686
OTU360	k__Bacteria	0.8566878912686209
OTU361	k__Bacteria	0.8906355588060202
OTU362	k__Bacteria	0.9742902976906163
OTU363	k__Bacteria; p__Firmicutes; c__Clostridia; o__Clostridiales; f__Ruminococcaceae; g__Oscillospira; s__	0.9997369884548326
OTU364	k__Bacteria; p__Tenericutes; c__Mollicutes; o__Mycoplasmatales; f__Mycoplasmataceae	0.9999999979022863
OTU365	k__Bacteria	0.9531847102916255
OTU366	k__Bacteria; p__Firmicutes; c__Erysipelotrichi; o__Erysipelotrichales; f__Erysipelotrichaceae; g__; s__	0.9908953737761562
OTU367	k__Bacteria; p__Proteobacteria; c__Gammaproteobacteria; o__Pseudomonadales; f__Pseudomonadaceae; g__Pseudomonas; s__	0.9022038320873568
OTU368	k__Bacteria	0.9527381409684451
OTU369	k__Bacteria; p__Bacteroidetes; c__Bacteroidia; o__Bacteroidales	0.9999263375675957
OTU370	k__Bacteria; p__Tenericutes; c__Mollicutes; o__Mycoplasmatales; f__Mycoplasmataceae; g__; s__	0.9961001017541244
OTU371	Unassigned	0.8431882880040094
OTU372	k__Bacteria	0.9757481150411353
OTU373	k__Bacteria	0.949937089454243
OTU374	k__Bacteria	0.9705362858250531
OTU375	k__Bacteria	0.8968432509085486
OTU376	k__Bacteria	0.9380261376253639
OTU377	k__Bacteria	0.8864556518360939
OTU378	k__Bacteria	0.9510746903981485
OTU379	k__Bacteria	0.9232182855992396
OTU380	k__Bacteria	0.9899297681165584
OTU381	k__Bacteria	0.9683140165239448
OTU382	k__Bacteria	0.9129806107182977
OTU383	k__Bacteria	0.9494901004137694
OTU384	k__Bacteria	0.9610242880150931
OTU385	Unassigned	0.7367021732615999
OTU386	k__Bacteria	0.9740701086198432
OTU387	k__Bacteria	0.9104283822021306
OTU388	k__Bacteria	0.9607320495525783
OTU389	k__Bacteria	0.8917072712623937
OTU390	k__Bacteria	0.896477747958722
OTU391	k__Bacteria; p__Proteobacteria; c__Deltaproteobacteria; o__Desulfovibrionales; f__Desulfovibrionaceae; g__; s__	0.999277441193549
OTU392	k__Bacteria	0.8057657953114249
OTU393	k__Bacteria	0.883616408454994
OTU394	k__Bacteria; p__[Thermi]; c__Deinococci; o__Deinococcales; f__Deinococcaceae; g__Deinococcus; s__	0.9999208015634314
OTU395	k__Bacteria; p__Actinobacteria; c__Actinobacteria; o__Actinomycetales; f__Micrococcaceae; g__Arthrobacter; s__sanguinis	0.9999993055758831
OTU396	k__Bacteria; p__Planctomycetes; c__Planctomycetia; o__Planctomycetales; f__Planctomycetaceae; g__Planctomyces; s__	0.9999997287328964
OTU397	k__Bacteria	0.9438597201814922
OTU398	k__Bacteria; p__Verrucomicrobia; c__[Spartobacteria]; o__[Chthoniobacterales]; f__[Chthoniobacteraceae]; g__Candidatus Xiphinematobacter; s__	0.9999999916827278
OTU399	k__Bacteria	0.9621107501747677
OTU400	k__Bacteria	0.9460874109266686
OTU401	k__Bacteria	0.9700105473931699
OTU402	k__Bacteria; p__Chloroflexi; c__Anaerolineae; o__Caldilineales; f__Caldilineaceae; g__; s__	0.9999999560924105
OTU403	k__Bacteria	0.8413521615737918
OTU404	k__Bacteria; p__Proteobacteria; c__Deltaproteobacteria; o__Myxococcales; f__; g__; s__	0.9998827548128226
OTU405	k__Bacteria	0.867806647571166
OTU406	k__Bacteria; p__Planctomycetes; c__Phycisphaerae; o__Phycisphaerales; f__; g__; s__	0.999999844603321
OTU407	k__Bacteria	0.8758436579909896
OTU408	k__Bacteria; p__Armatimonadetes; c__[Fimbriimonadia]; o__[Fimbriimonadales]; f__; g__; s__	0.9870944166880173
OTU409	k__Bacteria; p__Cyanobacteria; c__Chloroplast; o__Chlorophyta; f__Chlamydomonadaceae; g__; s__	0.9999999053413022
OTU410	k__Bacteria; p__Proteobacteria; c__Betaproteobacteria; o__Tremblayales; f__; g__; s__	0.9999999989282173
OTU411	k__Bacteria	0.9610791887971718
OTU412	k__Bacteria; p__Actinobacteria; c__Actinobacteria; o__Actinomycetales; f__Nocardioidaceae; g__; s__	0.8386800538638435
OTU413	k__Bacteria; p__Proteobacteria; c__Betaproteobacteria	0.9999999536169182
OTU414	k__Bacteria	0.9050652038863782
OTU415	k__Bacteria	0.8558696730977484
OTU416	Unassigned	0.683990837105772
OTU417	Unassigned	0.8749696208489861
OTU418	k__Bacteria	0.930181331015015
OTU419	k__Bacteria	0.9553123571853221
OTU420	k__Bacteria	0.8646627056853587
OTU421	k__Bacteria	0.9250759098280918
OTU422	k__Bacteria; p__Bacteroidetes; c__Bacteroidia; o__Bacteroidales; f__Bacteroidaceae; g__Bacteroides; s__	0.9968741026225132
OTU423	k__Bacteria	0.9559338127320988
OTU424	k__Bacteria	0.952365478847767
OTU425	k__Bacteria	0.9134462316552394
OTU426	k__Bacteria	0.9569463130528202
OTU427	k__Bacteria	0.8733897508546877
OTU428	k__Bacteria	0.8963973286981642
OTU429	k__Bacteria	0.9076124518241806
OTU430	k__Bacteria	0.9294587231396929
OTU431	k__Bacteria	0.9243935425485806
OTU432	k__Bacteria	0.9290227060154425
OTU433	k__Bacteria	0.8924857577802113
OTU434	k__Bacteria; p__Bacteroidetes; c__Flavobacteriia; o__Flavobacteriales; f__[Weeksellaceae]; g__Chryseobacterium; s__	0.9972068436711922
OTU435	k__Bacteria; p__Firmicutes; c__Clostridia; o__Clostridiales; f__Ruminococcaceae; g__; s__	0.9767028042558512
OTU436	k__Bacteria; p__Proteobacteria; c__Betaproteobacteria; o__Burkholderiales; f__Alcaligenaceae; g__Achromobacter; s__	0.9998842011090566
OTU437	k__Bacteria	0.8998916063601031
OTU438	k__Bacteria	0.8992217981193401
OTU439	Unassigned	0.21511512779454123
OTU440	k__Bacteria	0.8679289896007141
OTU441	k__Bacteria	0.9252947280394954
OTU442	k__Bacteria	0.89489510355816
OTU443	k__Bacteria	0.9220641165933469
OTU444	k__Bacteria	0.820735960945822
OTU445	k__Bacteria	0.9486198924671995
OTU446	k__Bacteria	0.9093654377698515
OTU447	k__Bacteria	0.919872489496764
OTU448	k__Bacteria	0.8987209570820891
OTU449	k__Bacteria; p__Proteobacteria	0.8104154390235496
OTU450	k__Bacteria	0.9213457197202947
OTU451	k__Bacteria	0.8855455960908477
OTU452	k__Bacteria	0.9245553573385634
OTU453	k__Bacteria	0.9480775240197006
OTU454	k__Bacteria	0.8913157021163539
OTU455	k__Bacteria	0.9624757959593567
OTU456	k__Bacteria; p__Proteobacteria; c__Alphaproteobacteria; o__Rhizobiales; f__Methylobacteriaceae; g__Methylobacterium; s__	0.9480331755528617
OTU457	k__Bacteria; p__Proteobacteria; c__Alphaproteobacteria; o__Rhizobiales; f__Hyphomicrobiaceae; g__Hyphomicrobium; s__	0.9897188593684169
OTU458	k__Bacteria	0.8871014934755456
OTU459	k__Bacteria	0.8993013309184219
OTU460	k__Bacteria	0.9184831439994315
OTU461	Unassigned	0.30818286938932404
OTU462	k__Bacteria	0.9151018659257244
OTU463	k__Bacteria; p__FBP; c__; o__; f__; g__; s__	0.9999999934485402
OTU464	k__Bacteria	0.9779319303207497
OTU465	k__Bacteria	0.8543310746982617
OTU466	k__Bacteria	0.9469112440006464
OTU467	k__Bacteria; p__Actinobacteria; c__Actinobacteria; o__Actinomycetales; f__Corynebacteriaceae; g__Corynebacterium; s__	0.9981618877996071
OTU468	Unassigned	0.7809624813758819
OTU469	Unassigned	0.6409955040149578
OTU470	k__Bacteria	0.9581148801193599
OTU471	k__Bacteria	0.9247987758661662
OTU472	k__Bacteria; p__Firmicutes; c__Erysipelotrichi; o__Erysipelotrichales; f__Erysipelotrichaceae; g__; s__	0.9999870197464724
OTU473	k__Bacteria; p__Proteobacteria; c__Alphaproteobacteria; o__Rhizobiales; f__; g__; s__	0.9674933033334604
OTU474	k__Bacteria; p__Firmicutes; c__Clostridia; o__Clostridiales; f__Clostridiaceae; g__Clostridium; s__intestinale	0.9999741951336228
OTU475	k__Bacteria	0.9263208700070336
OTU476	k__Bacteria; p__Proteobacteria; c__Betaproteobacteria; o__Rhodocyclales; f__Rhodocyclaceae; g__Methyloversatilis; s__	0.9997747005742651
OTU477	k__Bacteria; p__Proteobacteria; c__Alphaproteobacteria; o__Rhodobacterales; f__Rhodobacteraceae; g__Rubellimicrobium; s__	0.9999993008900133
OTU478	k__Bacteria; p__Actinobacteria; c__Actinobacteria; o__Actinomycetales; f__Micrococcaceae; g__Arthrobacter; s__	0.9770251127477744
OTU479	Unassigned	0.22848285853363082
OTU480	k__Bacteria; p__Bacteroidetes; c__Cytophagia; o__Cytophagales; f__Cytophagaceae; g__Flectobacillus; s__	0.9999999999967031
OTU481	k__Bacteria; p__Proteobacteria; c__Alphaproteobacteria; o__Rhodospirillales; f__Rhodospirillaceae; g__Inquilinus; s__	0.9788491835397478
OTU482	k__Bacteria	0.8960089550075431
OTU483	k__Bacteria; p__Proteobacteria; c__Betaproteobacteria; o__Rhodocyclales; f__Rhodocyclaceae; g__Propionivibrio; s__	0.998406289602655
OTU484	k__Bacteria; p__Proteobacteria; c__Alphaproteobacteria; o__Rhizobiales	0.9996097606769756
OTU485	k__Bacteria	0.9276434013716318
OTU486	k__Bacteria	0.980221563623973
OTU487	k__Bacteria; p__; c__; o__; f__; g__; s__	0.8801062358428919
OTU488	k__Bacteria	0.9507443816155796
OTU489	k__Bacteria; p__Proteobacteria; c__Alphaproteobacteria; o__Sphingomonadales; f__Erythrobacteraceae	0.9930171419165921
OTU490	k__Bacteria	0.9284211263451075
OTU491	k__Bacteria; p__Proteobacteria; c__Alphaproteobacteria; o__Rickettsiales; f__; g__; s__	0.9968571339613592
OTU492	k__Bacteria; p__Firmicutes; c__Clostridia; o__Clostridiales; f__Veillonellaceae; g__; s__	0.999292250832818
OTU493	k__Bacteria	0.9210912631452721
OTU494	k__Bacteria; p__Chlorobi; c__SJA-28; o__; f__; g__; s__	0.999999999477069
OTU495	Unassigned	0.8737489991374194
OTU496	Unassigned	0.7352228907102093
OTU497	k__Bacteria; p__Proteobacteria; c__Deltaproteobacteria; o__Desulfovibrionales; f__Desulfovibrionaceae; g__; s__	0.9975565974164529
OTU498	k__Bacteria; p__Firmicutes; c__Clostridia; o__Clostridiales; f__Ruminococcaceae	0.997446417163151
OTU499	k__Bacteria	0.9119847131538662
OTU500	k__Bacteria; p__Acidobacteria; c__[Chloracidobacteria]; o__RB41; f__Ellin6075; g__; s__	0.9999998198553206
OTU501	k__Bacteria	0.9707805152583459
OTU502	k__Bacteria; p__Proteobacteria; c__Betaproteobacteria; o__Neisseriales; f__Neisseriaceae	0.9527114134805426
OTU503	Unassigned	0.7544973502744048
OTU504	k__Bacteria; p__Actinobacteria; c__Thermoleophilia; o__Solirubrobacterales; f__; g__; s__	0.8821344676946775
OTU505	Unassigned	0.7527271136886952
OTU506	k__Bacteria	0.8764530115315595
OTU507	k__Bacteria	0.8639098438725628
OTU508	k__Bacteria; p__Proteobacteria; c__Gammaproteobacteria; o__Enterobacteriales; f__Enterobacteriaceae; g__Brenneria; s__quercina	0.9990658509005443
OTU509	k__Bacteria	0.8556537685455076
OTU510	k__Bacteria; p__Proteobacteria; c__Betaproteobacteria; o__Burkholderiales; f__Oxalobacteraceae; g__Janthinobacterium; s__	0.9898466950986043
OTU511	k__Bacteria	0.9715451634548414
OTU512	k__Bacteria; p__Firmicutes; c__Erysipelotrichi; o__Erysipelotrichales; f__Erysipelotrichaceae; g__[Eubacterium]; s__dolichum	0.8333856666712689
OTU513	k__Bacteria; p__Bacteroidetes; c__Flavobacteriia; o__Flavobacteriales; f__Flavobacteriaceae; g__Flavobacterium; s__	0.9999472490630926
OTU514	k__Bacteria	0.9675400042954212
OTU515	k__Bacteria; p__Proteobacteria; c__Betaproteobacteria; o__Neisseriales; f__Neisseriaceae; g__Neisseria; s__	0.9224099583635087
OTU516	k__Bacteria; p__[Thermi]; c__Deinococci; o__Deinococcales; f__Deinococcaceae; g__Deinococcus; s__	0.999990019496135
OTU517	k__Bacteria; p__Firmicutes; c__Clostridia; o__Clostridiales; f__Peptostreptococcaceae; g__Peptostreptococcus; s__	0.975878554877505
OTU518	k__Bacteria	0.9533680244777649
OTU519	k__Bacteria	0.9797034742173535
OTU520	k__Bacteria; p__Actinobacteria; c__Actinobacteria; o__Actinomycetales; f__Nocardioidaceae	0.9999997532494387
OTU521	k__Bacteria; p__[Thermi]; c__Deinococci; o__Deinococcales; f__Deinococcaceae; g__Deinococcus; s__	0.9999638857229912
OTU522	k__Bacteria	0.8780749411204299
OTU523	k__Bacteria; p__Proteobacteria; c__Deltaproteobacteria; o__Myxococcales; f__; g__; s__	0.9925907609677448
OTU524	Unassigned	0.22106650722217158
OTU525	k__Bacteria; p__Bacteroidetes; c__Bacteroidia; o__Bacteroidales; f__Prevotellaceae; g__Prevotella; s__copri	0.9999509924812225
OTU526	k__Bacteria	0.9527204675771268
OTU527	Unassigned	0.9161944775542565
OTU528	k__Bacteria; p__Actinobacteria; c__Actinobacteria; o__Actinomycetales; f__Microbacteriaceae; g__Microbacterium	0.9355941433168512
OTU529	k__Bacteria; p__Bacteroidetes; c__Flavobacteriia; o__Flavobacteriales; f__Flavobacteriaceae; g__Flavobacterium; s__	0.9993728269507541
OTU530	k__Bacteria; p__Chlamydiae; c__Chlamydiia; o__Chlamydiales; f__Parachlamydiaceae	0.9987990039595902
OTU531	k__Bacteria; p__Proteobacteria; c__Betaproteobacteria; o__Rhodocyclales; f__Rhodocyclaceae; g__Azovibrio; s__	0.9927763397304932
OTU532	k__Bacteria; p__Actinobacteria; c__Thermoleophilia; o__Solirubrobacterales; f__Patulibacteraceae; g__; s__	0.9997060646347671
OTU533	k__Bacteria	0.93507673800435
OTU534	Unassigned	0.7007589352979182
OTU535	k__Bacteria	0.9356300812088603
OTU536	k__Bacteria; p__Proteobacteria; c__Alphaproteobacteria; o__Rhodospirillales; f__Acetobacteraceae; g__; s__	0.9945507356245258
OTU537	k__Bacteria; p__Proteobacteria; c__Betaproteobacteria; o__Rhodocyclales; f__Rhodocyclaceae; g__Uliginosibacterium; s__	0.9999711173780891
OTU538	k__Bacteria	0.9354922877380087
OTU539	k__Bacteria	0.8933770333100605
OTU540	k__Bacteria; p__Verrucomicrobia; c__Verrucomicrobiae; o__Verrucomicrobiales; f__Verrucomicrobiaceae; g__; s__	0.9999999992529354
OTU541	Unassigned	0.8646227515172717
OTU542	k__Bacteria	0.9364378158825171
OTU543	k__Bacteria; p__Bacteroidetes; c__Flavobacteriia; o__Flavobacteriales; f__Flavobacteriaceae; g__Flavobacterium; s__frigidarium	0.9174100048442064
OTU544	k__Bacteria	0.9028131717504508
OTU545	Unassigned	0.8566759361273281
OTU546	k__Bacteria	0.979536127709373
OTU547	k__Bacteria; p__Bacteroidetes; c__Bacteroidia; o__Bacteroidales; f__Rikenellaceae; g__AF12; s__	0.9999991718401039
OTU548	Unassigned	0.909091096604584
OTU549	k__Bacteria	0.9112772740082234
OTU550	k__Bacteria	0.9535158171716642
OTU551	k__Bacteria; p__Proteobacteria; c__Gammaproteobacteria; o__Pseudomonadales; f__Pseudomonadaceae; g__; s__	0.9993279209780712
OTU552	k__Bacteria	0.9342802011689485
OTU553	k__Bacteria; p__Bacteroidetes; c__Flavobacteriia; o__Flavobacteriales; f__Flavobacteriaceae	0.9999994926397064
OTU554	k__Bacteria	0.9369039005305115
OTU555	k__Bacteria; p__Proteobacteria; c__Betaproteobacteria; o__Burkholderiales; f__Oxalobacteraceae; g__Janthinobacterium; s__lividum	0.9863620785530112
OTU556	k__Bacteria	0.9112491538126216
OTU557	k__Bacteria	0.9502064453908097
OTU558	k__Bacteria	0.9293203738147109
OTU559	k__Bacteria	0.9318508797891394
OTU560	k__Bacteria; p__Proteobacteria; c__Alphaproteobacteria; o__Rhodobacterales; f__Rhodobacteraceae; g__Amaricoccus; s__	0.9991515956532189
OTU561	k__Bacteria	0.9428883409189187
OTU562	k__Bacteria; p__Bacteroidetes; c__Flavobacteriia; o__Flavobacteriales; f__Flavobacteriaceae; g__Flavobacterium; s__	0.9984826797353664
OTU563	Unassigned	0.2029082783619739
OTU564	k__Bacteria; p__Firmicutes; c__Clostridia; o__Clostridiales; f__[Mogibacteriaceae]; g__Anaerovorax; s__	0.9994244811510021
OTU565	k__Bacteria	0.9771791150089285
OTU566	k__Bacteria	0.8792206306103777
OTU567	k__Bacteria	0.9367079294486637
OTU568	k__Bacteria	0.9171673474017912
OTU569	k__Bacteria	0.9455240431464158
OTU570	Unassigned	0.9364081593313096
OTU571	k__Bacteria	0.9498515468735212
OTU572	k__Bacteria	0.828122676890368
OTU573	k__Bacteria; p__Proteobacteria; c__Alphaproteobacteria; o__Rickettsiales; f__; g__; s__	0.997803388350807
OTU574	k__Bacteria; p__Firmicutes; c__Clostridia; o__Clostridiales; f__; g__; s__	0.8416955244084056
OTU575	k__Bacteria; p__Firmicutes; c__Erysipelotrichi; o__Erysipelotrichales; f__Erysipelotrichaceae; g__Coprobacillus; s__	0.9994857851716111
OTU576	k__Bacteria; p__Firmicutes; c__Clostridia; o__Clostridiales; f__Clostridiaceae	0.9999892730451404
OTU577	Unassigned	0.8976289755765298
OTU578	k__Bacteria	0.9521554125149909
OTU579	k__Bacteria	0.9391452427920658
OTU580	k__Bacteria	0.884169757763069
OTU581	k__Bacteria	0.8445231071979409
OTU582	k__Bacteria	0.9811001775145549
OTU583	k__Bacteria	0.9091628473521993
OTU584	k__Bacteria	0.967667416498206
OTU585	k__Bacteria	0.9372230364487031
OTU586	k__Bacteria	0.8189841171678387
OTU587	k__Bacteria	0.9347541842360609
OTU588	k__Bacteria	0.960828183423384
OTU589	Unassigned	0.5799966596088999
OTU590	k__Bacteria	0.8948498534152174
OTU591	k__Bacteria	0.9427329827574827
OTU592	k__Bacteria	0.9206348143829157
OTU593	k__Bacteria	0.9392544343347863
OTU594	k__Bacteria	0.9391370831623563
OTU595	k__Bacteria	0.8897287132684533
OTU596	k__Bacteria	0.9200035950926051
OTU597	k__Bacteria	0.9699783721552425
OTU598	k__Bacteria	0.8932991067634208
OTU599	k__Bacteria	0.9454593229515749
OTU600	k__Bacteria	0.9755018707294694
OTU601	k__Bacteria	0.961659020522317
OTU602	k__Bacteria	0.9450684068161759
OTU603	k__Bacteria	0.9214051547516711
OTU604	k__Bacteria	0.9699179449602299
OTU605	Unassigned	0.2802002608838323
OTU606	k__Bacteria	0.9709029433232024
OTU607	k__Bacteria	0.8868529424470417
OTU608	k__Bacteria	0.9314036170554683
OTU609	k__Bacteria	0.9071529406631873
OTU610	Unassigned	0.9224572282061616
OTU611	k__Bacteria	0.8807812957390971
OTU612	k__Bacteria	0.9514672706087354
OTU613	k__Bacteria	0.9645976757581609
OTU614	k__Bacteria	0.9435100767055287
OTU615	k__Bacteria	0.877258327778534
OTU616	k__Bacteria	0.9404531985164185
OTU617	k__Bacteria	0.9075408138403072
OTU618	k__Bacteria	0.9098627376818903
OTU619	Unassigned	0.8426618566802441
OTU620	k__Bacteria	0.9207428786363553
OTU621	k__Bacteria	0.9106880957153118
OTU622	k__Bacteria	0.9331045364334608
OTU623	Unassigned	0.7932294782666689
OTU624	k__Bacteria	0.9427192803613871
OTU625	k__Bacteria; p__Proteobacteria; c__Alphaproteobacteria; o__Rhizobiales; f__Methylocystaceae	0.9852447417415293
OTU626	k__Bacteria; p__Firmicutes; c__Erysipelotrichi; o__Erysipelotrichales; f__Erysipelotrichaceae; g__; s__	0.9469040835687694
OTU627	k__Bacteria; p__Proteobacteria; c__Gammaproteobacteria; o__Oceanospirillales; f__Halomonadaceae; g__; s__	0.8823927467643952
OTU628	k__Bacteria; p__Firmicutes; c__Erysipelotrichi; o__Erysipelotrichales; f__Erysipelotrichaceae; g__; s__	0.9990733424465997
OTU629	k__Bacteria; p__Proteobacteria; c__Betaproteobacteria; o__Burkholderiales; f__Comamonadaceae; g__Rhodoferax; s__	0.9590318515953092
OTU630	k__Bacteria; p__Proteobacteria; c__TA18; o__PHOS-HD29; f__; g__; s__	0.9968423598013287
